# Supplementary material for: ﻿A new genus, Sinodromus gen. nov., with two new species and the first description of the female of Philodromusguiyang Long & Yu, 2022 (Arachnida, Araneae, Philodromidae) from China
Source: Zookeys. 2024 Dec 20;1221:279–96. doi: 10.3897/zookeys.1221.137930 (PMC11681336; doi:10.3897/zookeys.1221.137930)
Supplement: XML Treatment for Philodromus guiyang [file zookeys.1221.137930-treatment1.xml]

<!DOCTYPE tp:taxon-treatment
  PUBLIC "-//TaxonX//DTD Taxonomic Treatment Publishing DTD v0 20100105//EN" "tax-treatment-NSO.dtd">
<tp:taxon-treatment xmlns:tp="http://www.plazi.org/taxpub"><tp:treatment-meta><kwd-group><label>Taxon classification</label><kwd>
                  <named-content content-type="kingdom">Animalia</named-content>
                </kwd><kwd>
                  <named-content content-type="order">Araneae</named-content>
                </kwd><kwd>
                  <named-content content-type="family">Philodromidae</named-content>
                </kwd></kwd-group><mixed-citation publication-type="journal"><person-group><name><surname>Wang</surname><given-names>Zhong-jing</given-names></name><name><surname>Yao</surname><given-names>Yan-bin</given-names></name><name><surname>Tang</surname><given-names>Zi-ying</given-names></name><name><surname>Li</surname><given-names>Wen-hui</given-names></name><name><surname>Liu</surname><given-names>Ke-ke</given-names></name><name><surname>Xu</surname><given-names>Xiang</given-names></name></person-group><article-title>﻿A new genus, <italic><tp:taxon-name><tp:taxon-name-part taxon-name-part-type="genus" reg="Sinodromus">Sinodromus</tp:taxon-name-part></tp:taxon-name></italic> gen. nov., with two new species and the first description of the female of <italic><tp:taxon-name><tp:taxon-name-part taxon-name-part-type="genus" reg="Philodromus">Philodromus</tp:taxon-name-part><tp:taxon-name-part taxon-name-part-type="species" reg="guiyang">guiyang</tp:taxon-name-part></tp:taxon-name></italic> Long &amp; Yu, 2022 (<tp:taxon-name><tp:taxon-name-part taxon-name-part-type="class">Arachnida</tp:taxon-name-part></tp:taxon-name>, <tp:taxon-name><tp:taxon-name-part taxon-name-part-type="order">Araneae</tp:taxon-name-part></tp:taxon-name>, <tp:taxon-name><tp:taxon-name-part taxon-name-part-type="family">Philodromidae</tp:taxon-name-part></tp:taxon-name>) from China</article-title><source>Zookeys</source><day>20</day><month>12</month><year>2024</year><volume>1221</volume><fpage>279</fpage><lpage>296</lpage><pub-id pub-id-type="doi">10.3897/zookeys.1221.137930</pub-id></mixed-citation></tp:treatment-meta><tp:nomenclature><label>﻿</label><tp:taxon-name>
                <object-id xmlns:xlink="http://www.w3.org/1999/xlink" content-type="arpha" xlink:type="simple">F578EAB8-2BD4-525C-9314-3F27E2B5D664</object-id>
                <tp:taxon-name-part taxon-name-part-type="genus" reg="Philodromus">Philodromus</tp:taxon-name-part>
                <tp:taxon-name-part taxon-name-part-type="species" reg="guiyang">guiyang</tp:taxon-name-part>
              </tp:taxon-name><tp:taxon-authority>Long &amp; Yu, 2022</tp:taxon-authority><xref ref-type="fig" rid="F1">Figs 1A–D</xref><xref ref-type="fig" rid="F2">, 2A–E</xref><xref ref-type="fig" rid="F8">, 8A</xref><xref ref-type="fig" rid="F9">, 9A, B Common name: 贵阳逍遥蛛</xref><tp:nomenclature-citation-list><tp:nomenclature-citation><tp:taxon-name>
                    <tp:taxon-name-part taxon-name-part-type="genus" reg="Philodromus">Philodromus</tp:taxon-name-part>
                    <tp:taxon-name-part taxon-name-part-type="species" reg="guiyang">guiyang</tp:taxon-name-part>
                  </tp:taxon-name><comment>Long &amp; Yu in <xref ref-type="bibr" rid="B13">Long et al. 2022</xref>: 118, figs 2A–D, 3A–D (holotype male from Guiyang, Guizhou Province, illustrations examined).</comment></tp:nomenclature-citation></tp:nomenclature-citation-list></tp:nomenclature><tp:treatment-sec sec-type="material" id="SECID0ERNAC"><title>Additional material examined.</title><p><bold>China</bold>: Jiangxi Province • 2♂, 5♀, Ji’an City, Jishui County, Dadong Mountain, <named-content xmlns:xlink="http://www.w3.org/1999/xlink" content-type="dwc:verbatimCoordinates" xlink:type="simple"><named-content content-type="geo-json" specific-use="{&#34;type&#34;:&#34;Point&#34;,&#34;coordinates&#34;:[115.180694,27.254086]}" id="NCID0E3NAC" xlink:type="simple">27°15'14.71"N, 115°10'50.50"E</named-content></named-content>, 607 m a.s.l., 2 March 2023, K. Liu, Z. Jiang, Z. Deng, X. Chen leg. (20230302, Phi-07, <abbrev xmlns:xlink="http://www.w3.org/1999/xlink" content-type="institution" xlink:title="Animal Specimen Museum, College of Life Science, Jinggangshan University, Ji’an, China" id="ABBRID0EBOAC" xlink:type="simple">ASM-JGSU</abbrev>) • 1♂, 1♀, Ji’an City, Jinggangshan County Level City, Ciping Town, Jingzhu Mountain, <named-content xmlns:xlink="http://www.w3.org/1999/xlink" content-type="dwc:verbatimCoordinates" xlink:type="simple"><named-content content-type="geo-json" specific-use="{&#34;type&#34;:&#34;Point&#34;,&#34;coordinates&#34;:[114.109017,26.545889]}" id="NCID0EJOAC" xlink:type="simple">26°32'45.20"N, 114°06'32.46"E</named-content></named-content>, 1158 m a.s.l., 2 May 2024, Z. Jiang, Z. Wang leg. (20240502, Phi-07, <abbrev xmlns:xlink="http://www.w3.org/1999/xlink" content-type="institution" xlink:title="Animal Specimen Museum, College of Life Science, Jinggangshan University, Ji’an, China" id="ABBRID0EOOAC" xlink:type="simple">ASM-JGSU</abbrev>) • 1♀, Ciping Town, Huangyangjie Scenic Spot, <named-content xmlns:xlink="http://www.w3.org/1999/xlink" content-type="dwc:verbatimCoordinates" xlink:type="simple"><named-content content-type="geo-json" specific-use="{&#34;type&#34;:&#34;Point&#34;,&#34;coordinates&#34;:[114.118889,26.625092]}" id="NCID0EWOAC" xlink:type="simple">26°37'30.33"N, 114°7'8"E</named-content></named-content>, 1384 m a.s.l., 13 August 2024, L. Luo, Y. Yao, Z. Wang leg. (20240813, Phi-07, <abbrev xmlns:xlink="http://www.w3.org/1999/xlink" content-type="institution" xlink:title="Animal Specimen Museum, College of Life Science, Jinggangshan University, Ji’an, China" id="ABBRID0E2OAC" xlink:type="simple">ASM-JGSU</abbrev>), other data same as previous • 2♀, Shangrao City, Guangfeng District, Tongbo Mountain, Shazi Ridge, <named-content xmlns:xlink="http://www.w3.org/1999/xlink" content-type="dwc:verbatimCoordinates" xlink:type="simple"><named-content content-type="geo-json" specific-use="{&#34;type&#34;:&#34;Point&#34;,&#34;coordinates&#34;:[118.294808,28.152994]}" id="NCID0EDPAC" xlink:type="simple">28°09'10.78"N, 118°17'41.31"E</named-content></named-content>, 751 m a.s.l., 11 July 2023, K. Liu, Z. Jiang, C. Li leg. (20230711, Phi-07, <abbrev xmlns:xlink="http://www.w3.org/1999/xlink" content-type="institution" xlink:title="Animal Specimen Museum, College of Life Science, Jinggangshan University, Ji’an, China" id="ABBRID0EIPAC" xlink:type="simple">ASM-JGSU</abbrev>) • 1♀, Qianshan County, Wangwu Line, Wuyishan Town, near Yu Huizhen Hope Primary School, <named-content xmlns:xlink="http://www.w3.org/1999/xlink" content-type="dwc:verbatimCoordinates" xlink:type="simple"><named-content content-type="geo-json" specific-use="{&#34;type&#34;:&#34;Point&#34;,&#34;coordinates&#34;:[117.820206,27.951531]}" id="NCID0EQPAC" xlink:type="simple">27°57'05.51"N, 117°49'12.74"E</named-content></named-content>, 463 m a.s.l., 9 July 2023 (20230709, Phi-07, <abbrev xmlns:xlink="http://www.w3.org/1999/xlink" content-type="institution" xlink:title="Animal Specimen Museum, College of Life Science, Jinggangshan University, Ji’an, China" id="ABBRID0EVPAC" xlink:type="simple">ASM-JGSU</abbrev>), other data same as previous; Hunan Province • 6♀, Xinning County, Bajiaozhai, Langshan, Bajiaozhai, <named-content xmlns:xlink="http://www.w3.org/1999/xlink" content-type="dwc:verbatimCoordinates" xlink:type="simple"><named-content content-type="geo-json" specific-use="{&#34;type&#34;:&#34;Point&#34;,&#34;coordinates&#34;:[110.737700,26.277883]}" id="NCID0E4PAC" xlink:type="simple">26°16.’673N, 110°44.262'E</named-content></named-content>, 839 m a.s.l., 22 July 2015, H. Yin, B. Zhou, J. Gan, Y. Gong, W. Liu, C. Zeng, Z. Chen, B. He, Y. Huang, X. Wu leg. (Phi-07, <named-content xmlns:xlink="http://www.w3.org/1999/xlink" content-type="dwc:institutional_code" xlink:title="Hunan Normal University, Changsha, China" xlink:href="http://grbio.org/institution/hunan-normal-university-0" xlink:type="simple">HNU</named-content>).</p></tp:treatment-sec><tp:treatment-sec sec-type="diagnosis" id="SECID0EIAAE"><title>Diagnosis.</title><p>The female of this species resembles that of <italic><tp:taxon-name><tp:taxon-name-part taxon-name-part-type="genus" reg="Philodromus">P.</tp:taxon-name-part><tp:taxon-name-part taxon-name-part-type="species" reg="subaureolus">subaureolus</tp:taxon-name-part></tp:taxon-name></italic> Bösenberg &amp; Strand, 1906 (see <xref ref-type="bibr" rid="B18">Yin et al. 2012</xref>: 1250, fig. 672b, c) in having widely separated oval spermathecae, but it can be easily separated from it by the broad median septum (vs narrow) and the broad copulatory ducts (vs narrow) (Fig. <xref ref-type="fig" rid="F1">1C, D</xref>). For the male diagnosis, see <xref ref-type="bibr" rid="B13">Long et al. (2022)</xref>.</p><fig id="F1" position="float" orientation="portrait"><object-id xmlns:xlink="http://www.w3.org/1999/xlink" content-type="doi" xlink:type="simple">10.3897/zookeys.1221.137930.figure1</object-id><object-id xmlns:xlink="http://www.w3.org/1999/xlink" content-type="arpha" xlink:type="simple">F772BEB2-4BA6-5217-B687-05AC599F707D</object-id><label>Figure 1.</label><caption><p><italic><tp:taxon-name><tp:taxon-name-part taxon-name-part-type="genus" reg="Philodromus">Philodromus</tp:taxon-name-part><tp:taxon-name-part taxon-name-part-type="species" reg="guiyang">guiyang</tp:taxon-name-part></tp:taxon-name></italic> Long &amp; Yu, 2022, female <bold>A</bold> habitus, dorsal view <bold>B</bold> same, ventral view <bold>C</bold> epigyne, ventral view <bold>D</bold> vulva, dorsal view. Abbreviations: CD – copulatory duct, CO – copulatory opening, FD – fertilization duct, GA – glandular appendage, GM – glandular mound, MS – median septum, Spe – spermatheca. Scale bars: 0.5 mm (<bold>A, B</bold>); 0.1 mm (<bold>C, D</bold>).</p></caption><graphic xmlns:xlink="http://www.w3.org/1999/xlink" xlink:href="zookeys-1221-279_article-137930__-g001.jpg" position="float" orientation="portrait" xlink:type="simple" id="oo_1203414.jpg"><uri content-type="original_file" xlink:type="simple">https://binary.pensoft.net/fig/1203414</uri></graphic></fig></tp:treatment-sec><tp:treatment-sec sec-type="description" id="SECID0EJCAE"><title>Description.</title><p><bold>Female.</bold> Habitus as in Figs <xref ref-type="fig" rid="F1">1A, B</xref>, <xref ref-type="fig" rid="F9">9A, B</xref>. Total length 2.95, carapace 1.24 long, 1.3 wide. Eye sizes and interdistances (Fig. <xref ref-type="fig" rid="F1">1A</xref>): <abbrev xmlns:xlink="http://www.w3.org/1999/xlink" xlink:title="anterior median eye" id="ABBRID0E4CAE" xlink:type="simple">AME</abbrev> 0.06, <abbrev xmlns:xlink="http://www.w3.org/1999/xlink" xlink:title="anterior lateral eye" id="ABBRID0EBDAE" xlink:type="simple">ALE</abbrev> 0.07, <abbrev xmlns:xlink="http://www.w3.org/1999/xlink" xlink:title="posterior median eye" id="ABBRID0EFDAE" xlink:type="simple">PME</abbrev> 0.07, <abbrev xmlns:xlink="http://www.w3.org/1999/xlink" xlink:title="posterior lateral eye" id="ABBRID0EJDAE" xlink:type="simple">PLE</abbrev> 0.08, <abbrev xmlns:xlink="http://www.w3.org/1999/xlink" xlink:title="anterior median eye" id="ABBRID0ENDAE" xlink:type="simple">AME</abbrev>–<abbrev xmlns:xlink="http://www.w3.org/1999/xlink" xlink:title="anterior median eye" id="ABBRID0ERDAE" xlink:type="simple">AME</abbrev> 0.17, <abbrev xmlns:xlink="http://www.w3.org/1999/xlink" xlink:title="anterior median eye" id="ABBRID0EVDAE" xlink:type="simple">AME</abbrev>–<abbrev xmlns:xlink="http://www.w3.org/1999/xlink" xlink:title="anterior lateral eye" id="ABBRID0EZDAE" xlink:type="simple">ALE</abbrev> 0.08, <abbrev xmlns:xlink="http://www.w3.org/1999/xlink" xlink:title="posterior median eye" id="ABBRID0E4DAE" xlink:type="simple">PME</abbrev>–<abbrev xmlns:xlink="http://www.w3.org/1999/xlink" xlink:title="posterior median eye" id="ABBRID0EBEAE" xlink:type="simple">PME</abbrev> 0.31, <abbrev xmlns:xlink="http://www.w3.org/1999/xlink" xlink:title="posterior median eye" id="ABBRID0EFEAE" xlink:type="simple">PME</abbrev>–<abbrev xmlns:xlink="http://www.w3.org/1999/xlink" xlink:title="posterior lateral eye" id="ABBRID0EJEAE" xlink:type="simple">PLE</abbrev> 0.17, <abbrev xmlns:xlink="http://www.w3.org/1999/xlink" xlink:title="anterior median eye" id="ABBRID0ENEAE" xlink:type="simple">AME</abbrev>–<abbrev xmlns:xlink="http://www.w3.org/1999/xlink" xlink:title="posterior median eye" id="ABBRID0EREAE" xlink:type="simple">PME</abbrev> 0.18, <abbrev xmlns:xlink="http://www.w3.org/1999/xlink" xlink:title="anterior median eye" id="ABBRID0EVEAE" xlink:type="simple">AME</abbrev>–<abbrev xmlns:xlink="http://www.w3.org/1999/xlink" xlink:title="posterior lateral eye" id="ABBRID0EZEAE" xlink:type="simple">PLE</abbrev> 0.3, <abbrev xmlns:xlink="http://www.w3.org/1999/xlink" xlink:title="anterior lateral eye" id="ABBRID0E4EAE" xlink:type="simple">ALE</abbrev>–<abbrev xmlns:xlink="http://www.w3.org/1999/xlink" xlink:title="anterior lateral eye" id="ABBRID0EBFAE" xlink:type="simple">ALE</abbrev> 0.3, <abbrev xmlns:xlink="http://www.w3.org/1999/xlink" xlink:title="posterior lateral eye" id="ABBRID0EFFAE" xlink:type="simple">PLE</abbrev>–<abbrev xmlns:xlink="http://www.w3.org/1999/xlink" xlink:title="posterior lateral eye" id="ABBRID0EJFAE" xlink:type="simple">PLE</abbrev> 0.72, <abbrev xmlns:xlink="http://www.w3.org/1999/xlink" xlink:title="anterior lateral eye" id="ABBRID0ENFAE" xlink:type="simple">ALE</abbrev>–<abbrev xmlns:xlink="http://www.w3.org/1999/xlink" xlink:title="posterior lateral eye" id="ABBRID0ERFAE" xlink:type="simple">PLE</abbrev> 0.17. <abbrev xmlns:xlink="http://www.w3.org/1999/xlink" xlink:title="median ocular area" id="ABBRID0EVFAE" xlink:type="simple">MOA</abbrev> 0.28 long, front width 0.29, back width 0.43. Chelicerae with three promarginal teeth and no retromarginal teeth. Leg measurements: I 5.42 (1.59, 0.7, 1.22, 1.08, 0.83); II 6.26 (1.86, 0.76, 1.56, 1.13, 0.95); III 4.12 (1.45, 0.32, 0.89, 0.88, 0.58); IV 4.47 (1.45, 0.48, 1.04, 0.99, 0.51); spination: I Fe: d6; Ti: d4, p3, r2, v6; Mt: d4, p2, r2, v6; II Fe: d4; Ti: d4, p2, v6; Mt: d4, p4, r3, v6; III Fe: d2, p1; Ti: d4, p2, v4; Mt: d4, p2, r2, v6; IV Fe: d4, p1; Ti: d4, v6; Mt: d4, p2, r3, v6. Abdomen 1.71 long, 1.12 wide.</p><p><bold><italic>Coloration</italic></bold> (Fig. <xref ref-type="fig" rid="F1">1A, B</xref>). Carapace white to red-brown, laterally with broad red-brown stripes. Medially with a white V-shaped mark. Chelicerae and endites yellow to brown. Labium brown. Sternum white to brown, laterally with brown spots. Legs white to dark brown, with many dark brown stripes or annulations. Abdomen white to dark brown, with many white spots and yellow muscle sigilla; venter white to yellowish.</p><p><bold><italic>Epigyne</italic></bold> (Figs <xref ref-type="fig" rid="F1">1C, D</xref>, <xref ref-type="fig" rid="F8">8A</xref>). Copulatory openings located at antero-lateral part of epigyne. Median septum broad, sub-posterior part slightly constricted. Copulatory ducts broad, anteriorly curved, posteriorly slightly separated. Glandular appendages slightly protruding, very small, directed laterally. Spermathecae oval, widely separated. Glandular mounds mastoid-like, located on anterolateral part of spermathecae, directed anterolaterally. Fertilization ducts long, more than 2/3 length of spermathecae, directed anterolaterally.</p><p><bold>Male.</bold> See <xref ref-type="bibr" rid="B13">Long et al. (2022)</xref> for description; habitus is shown in Fig. <xref ref-type="fig" rid="F2">2A, B</xref> and the palp is shown in Fig. <xref ref-type="fig" rid="F2">2C–E</xref>.</p><fig id="F2" position="float" orientation="portrait"><object-id xmlns:xlink="http://www.w3.org/1999/xlink" content-type="doi" xlink:type="simple">10.3897/zookeys.1221.137930.figure2</object-id><object-id xmlns:xlink="http://www.w3.org/1999/xlink" content-type="arpha" xlink:type="simple">7609CB3D-78B9-5339-A349-D63ABAD66976</object-id><label>Figure 2.</label><caption><p><italic><tp:taxon-name><tp:taxon-name-part taxon-name-part-type="genus" reg="Philodromus">Philodromus</tp:taxon-name-part><tp:taxon-name-part taxon-name-part-type="species" reg="guiyang">guiyang</tp:taxon-name-part></tp:taxon-name></italic> Long &amp; Yu, 2022, male <bold>A</bold> habitus, dorsal view <bold>B</bold> same, ventral view <bold>C</bold> right palp, retrolateral view <bold>D</bold> same, ventral view <bold>E</bold> same, prolateral view. Scale bars: 0.5 mm (<bold>A, B</bold>); 0.1 mm (<bold>C–E</bold>).</p></caption><graphic xmlns:xlink="http://www.w3.org/1999/xlink" xlink:href="zookeys-1221-279_article-137930__-g002.jpg" position="float" orientation="portrait" xlink:type="simple" id="oo_1203415.jpg"><uri content-type="original_file" xlink:type="simple">https://binary.pensoft.net/fig/1203415</uri></graphic></fig></tp:treatment-sec><tp:treatment-sec sec-type="remarks" id="SECID0EJIAE"><title>Remarks.</title><p>This species is numerous in subtropical broad-leaved forests. The specimens were collected on shrubs and broad-leaved trees by sieving.</p></tp:treatment-sec><tp:treatment-sec sec-type="distribution" id="SECID0EOIAE"><title>Distribution.</title><p>Known from Guizhou (<xref ref-type="bibr" rid="B13">Long et al. 2022</xref>), Hunan (Fig. <xref ref-type="fig" rid="F10">10</xref>), and Jiangxi (Fig. <xref ref-type="fig" rid="F10">10</xref>), China. It may be broadly distributed in southern China.</p></tp:treatment-sec><tp:treatment-sec><!--Section generated to contain objects referenced in tp:taxon-treatment.--><fig id="F8" position="float" orientation="portrait"><object-id xmlns:xlink="http://www.w3.org/1999/xlink" content-type="doi" xlink:type="simple">10.3897/zookeys.1221.137930.figure8</object-id><object-id xmlns:xlink="http://www.w3.org/1999/xlink" content-type="arpha" xlink:type="simple">6B17F87E-AA0B-561E-9046-6AAAF21E4D90</object-id><label>Figure 8.</label><caption><p>SEM pictures of epigynes, ventral view <bold>A</bold><italic><tp:taxon-name><tp:taxon-name-part taxon-name-part-type="genus" reg="Philodromus">Philodromus</tp:taxon-name-part><tp:taxon-name-part taxon-name-part-type="species" reg="guiyang">guiyang</tp:taxon-name-part></tp:taxon-name></italic> Long &amp; Yu, 2022 <bold>B</bold><italic><tp:taxon-name><tp:taxon-name-part taxon-name-part-type="genus" reg="Sinodromus">Sinodromus</tp:taxon-name-part><tp:taxon-name-part taxon-name-part-type="species" reg="fujianensis">fujianensis</tp:taxon-name-part></tp:taxon-name></italic> sp. nov. <bold>C</bold><italic><tp:taxon-name><tp:taxon-name-part taxon-name-part-type="genus" reg="Sinodromus">S.</tp:taxon-name-part><tp:taxon-name-part taxon-name-part-type="species" reg="perbrevis">perbrevis</tp:taxon-name-part></tp:taxon-name></italic> sp. nov.. Abbreviations: <abbrev xmlns:xlink="http://www.w3.org/1999/xlink" xlink:title="atrium" id="ABBRID0ER6AE" xlink:type="simple">At</abbrev> – atrium, CO – copulatory opening, ET – epigynal tooth, MS – median septum.</p></caption><graphic xmlns:xlink="http://www.w3.org/1999/xlink" xlink:href="zookeys-1221-279_article-137930__-g008.jpg" position="float" orientation="portrait" xlink:type="simple" id="oo_1203421.jpg"><uri content-type="original_file" xlink:type="simple">https://binary.pensoft.net/fig/1203421</uri></graphic></fig><fig id="F9" position="float" orientation="portrait"><object-id xmlns:xlink="http://www.w3.org/1999/xlink" content-type="doi" xlink:type="simple">10.3897/zookeys.1221.137930.figure9</object-id><object-id xmlns:xlink="http://www.w3.org/1999/xlink" content-type="arpha" xlink:type="simple">3BCBB7F7-93E4-54E3-8EF4-D89CBD38F5C0</object-id><label>Figure 9.</label><caption><p><bold>A, B</bold> living specimen of <italic><tp:taxon-name><tp:taxon-name-part taxon-name-part-type="genus" reg="Philodromus">Philodromus</tp:taxon-name-part><tp:taxon-name-part taxon-name-part-type="species" reg="guiyang">guiyang</tp:taxon-name-part></tp:taxon-name></italic> Long &amp; Yu, 2022 <bold>C, D</bold><italic><tp:taxon-name><tp:taxon-name-part taxon-name-part-type="genus" reg="Sinodromus">Sinodromus</tp:taxon-name-part><tp:taxon-name-part taxon-name-part-type="species" reg="fujianensis">fujianensis</tp:taxon-name-part></tp:taxon-name></italic> sp. nov., male <bold>E, F</bold><italic><tp:taxon-name><tp:taxon-name-part taxon-name-part-type="genus" reg="Sinodromus">S.</tp:taxon-name-part><tp:taxon-name-part taxon-name-part-type="species" reg="fujianensis">fujianensis</tp:taxon-name-part></tp:taxon-name></italic>, female.</p></caption><graphic xmlns:xlink="http://www.w3.org/1999/xlink" xlink:href="zookeys-1221-279_article-137930__-g009.jpg" position="float" orientation="portrait" xlink:type="simple" id="oo_1203422.jpg"><uri content-type="original_file" xlink:type="simple">https://binary.pensoft.net/fig/1203422</uri></graphic></fig><fig id="F10" position="float" orientation="portrait"><object-id xmlns:xlink="http://www.w3.org/1999/xlink" content-type="doi" xlink:type="simple">10.3897/zookeys.1221.137930.figure10</object-id><object-id xmlns:xlink="http://www.w3.org/1999/xlink" content-type="arpha" xlink:type="simple">E9F22240-9EA7-5104-AA94-245FA20F7F65</object-id><label>Figure 10.</label><caption><p>Distributional records of <italic><tp:taxon-name><tp:taxon-name-part taxon-name-part-type="genus" reg="Philodromus">Philodromus</tp:taxon-name-part><tp:taxon-name-part taxon-name-part-type="species" reg="guiyang">guiyang</tp:taxon-name-part></tp:taxon-name></italic> Long &amp; Yu, 2022 (black circles), <italic><tp:taxon-name><tp:taxon-name-part taxon-name-part-type="genus" reg="Sinodromus">Sinodromus</tp:taxon-name-part><tp:taxon-name-part taxon-name-part-type="species" reg="fujianensis">fujianensis</tp:taxon-name-part></tp:taxon-name></italic> sp. nov. (green triangles) and <italic><tp:taxon-name><tp:taxon-name-part taxon-name-part-type="genus" reg="Sinodromus">S.</tp:taxon-name-part><tp:taxon-name-part taxon-name-part-type="species" reg="perbrevis">perbrevis</tp:taxon-name-part></tp:taxon-name></italic> sp. nov. (red stars) from China.</p></caption><graphic xmlns:xlink="http://www.w3.org/1999/xlink" xlink:href="zookeys-1221-279_article-137930__-g010.jpg" position="float" orientation="portrait" xlink:type="simple" id="oo_1203423.jpg"><uri content-type="original_file" xlink:type="simple">https://binary.pensoft.net/fig/1203423</uri></graphic></fig></tp:treatment-sec><ref-list><ref id="B13"><mixed-citation xmlns:xlink="http://www.w3.org/1999/xlink" xlink:type="simple"><person-group><name name-style="western"><surname>Long</surname><given-names>FY</given-names></name><name name-style="western"><surname>Deng</surname><given-names>LJ</given-names></name><name name-style="western"><surname>Mao</surname><given-names>JL</given-names></name><name name-style="western"><surname>Yu</surname><given-names>H</given-names></name></person-group> (<year>2022</year>) <article-title>A survey of genus <italic><tp:taxon-name><tp:taxon-name-part taxon-name-part-type="genus">Philodromus</tp:taxon-name-part></tp:taxon-name></italic> (<tp:taxon-name><tp:taxon-name-part taxon-name-part-type="order">Araneae</tp:taxon-name-part></tp:taxon-name>: <tp:taxon-name><tp:taxon-name-part taxon-name-part-type="family">Philodromidae</tp:taxon-name-part></tp:taxon-name>) from Guiyang, Guizhou, China, with description of a new species.</article-title><source>Acta Arachnologica Sinica</source><volume>31</volume>(<issue>2</issue>): <fpage>113</fpage>–<lpage>120</lpage>. <ext-link xlink:href="10.3969/j.issn.1005-9628.2022.02.009" ext-link-type="doi" xlink:type="simple">https://doi.org/10.3969/j.issn.1005-9628.2022.02.009</ext-link></mixed-citation></ref><ref id="B18"><mixed-citation xmlns:xlink="http://www.w3.org/1999/xlink" xlink:type="simple"><person-group><name name-style="western"><surname>Yin</surname><given-names>CM</given-names></name><name name-style="western"><surname>Peng</surname><given-names>XJ</given-names></name><name name-style="western"><surname>Yan</surname><given-names>HM</given-names></name><name name-style="western"><surname>Bao</surname><given-names>YH</given-names></name><name name-style="western"><surname>Xu</surname><given-names>X</given-names></name><name name-style="western"><surname>Tang</surname><given-names>G</given-names></name><name name-style="western"><surname>Zhou</surname><given-names>QS</given-names></name><name name-style="western"><surname>Liu</surname><given-names>P</given-names></name></person-group> (<year>2012</year>) <source>Fauna Hunan: <tp:taxon-name><tp:taxon-name-part taxon-name-part-type="order">Araneae</tp:taxon-name-part></tp:taxon-name> in Hunan, China.</source><publisher-name>Hunan Science and Technology Press</publisher-name>, <publisher-loc>Changsha</publisher-loc>, <size units="page">1590 pp</size>.</mixed-citation></ref></ref-list></tp:taxon-treatment>
