# Supplementary material for: ﻿A new genus, Sinodromus gen. nov., with two new species and the first description of the female of Philodromusguiyang Long & Yu, 2022 (Arachnida, Araneae, Philodromidae) from China
Source: Zookeys. 2024 Dec 20;1221:279–96. doi: 10.3897/zookeys.1221.137930 (PMC11681336; doi:10.3897/zookeys.1221.137930)
Supplement: XML Treatment for Sinodromus [file zookeys.1221.137930-treatment2.xml]

<!DOCTYPE tp:taxon-treatment
  PUBLIC "-//TaxonX//DTD Taxonomic Treatment Publishing DTD v0 20100105//EN" "tax-treatment-NSO.dtd">
<tp:taxon-treatment xmlns:tp="http://www.plazi.org/taxpub"><tp:treatment-meta><kwd-group><label>Taxon classification</label><kwd>
                  <named-content content-type="kingdom">Animalia</named-content>
                </kwd><kwd>
                  <named-content content-type="order">Araneae</named-content>
                </kwd><kwd>
                  <named-content content-type="family">Philodromidae</named-content>
                </kwd></kwd-group><mixed-citation publication-type="journal"><person-group><name><surname>Wang</surname><given-names>Zhong-jing</given-names></name><name><surname>Yao</surname><given-names>Yan-bin</given-names></name><name><surname>Tang</surname><given-names>Zi-ying</given-names></name><name><surname>Li</surname><given-names>Wen-hui</given-names></name><name><surname>Liu</surname><given-names>Ke-ke</given-names></name><name><surname>Xu</surname><given-names>Xiang</given-names></name></person-group><article-title>﻿A new genus, <italic><tp:taxon-name><tp:taxon-name-part taxon-name-part-type="genus" reg="Sinodromus">Sinodromus</tp:taxon-name-part></tp:taxon-name></italic> gen. nov., with two new species and the first description of the female of <italic><tp:taxon-name><tp:taxon-name-part taxon-name-part-type="genus" reg="Philodromus">Philodromus</tp:taxon-name-part><tp:taxon-name-part taxon-name-part-type="species" reg="guiyang">guiyang</tp:taxon-name-part></tp:taxon-name></italic> Long &amp; Yu, 2022 (<tp:taxon-name><tp:taxon-name-part taxon-name-part-type="class">Arachnida</tp:taxon-name-part></tp:taxon-name>, <tp:taxon-name><tp:taxon-name-part taxon-name-part-type="order">Araneae</tp:taxon-name-part></tp:taxon-name>, <tp:taxon-name><tp:taxon-name-part taxon-name-part-type="family">Philodromidae</tp:taxon-name-part></tp:taxon-name>) from China</article-title><source>Zookeys</source><day>20</day><month>12</month><year>2024</year><volume>1221</volume><fpage>279</fpage><lpage>296</lpage><pub-id pub-id-type="doi">10.3897/zookeys.1221.137930</pub-id></mixed-citation></tp:treatment-meta><tp:nomenclature><label>﻿Genus</label><tp:taxon-name>
                <object-id xmlns:xlink="http://www.w3.org/1999/xlink" content-type="arpha" xlink:type="simple">352CC0C7-02C6-5D2F-91CD-5D90805EF712</object-id>
                <tp:taxon-name-part taxon-name-part-type="genus" reg="Sinodromus">Sinodromus</tp:taxon-name-part>
                <object-id xmlns:xlink="http://www.w3.org/1999/xlink" content-type="zoobank" xlink:type="simple">https://zoobank.org/00C43736-D4E3-438C-91E9-5D460295BDF4</object-id>
              </tp:taxon-name><tp:taxon-authority>Yao &amp; Liu</tp:taxon-authority><tp:taxon-status xmlns:xlink="http://www.w3.org/1999/xlink" xlink:type="simple">gen. nov.</tp:taxon-status></tp:nomenclature><tp:treatment-sec sec-type="type species" id="SECID0EFKAE"><title>Type species.</title><p><italic><tp:taxon-name><tp:taxon-name-part taxon-name-part-type="genus" reg="Sinodromus">Sinodromus</tp:taxon-name-part><tp:taxon-name-part taxon-name-part-type="species" reg="fujianensis">fujianensis</tp:taxon-name-part></tp:taxon-name></italic> Yao &amp; Liu, sp. nov.</p></tp:treatment-sec><tp:treatment-sec sec-type="diagnosis" id="SECID0EWKAE"><title>Diagnosis.</title><p>The new genus is similar to <italic><tp:taxon-name><tp:taxon-name-part taxon-name-part-type="genus" reg="Tibellus">Tibellus</tp:taxon-name-part></tp:taxon-name></italic> Simon, 1875 in having a similar habitus (cf. Figs <xref ref-type="fig" rid="F3">3</xref>–<xref ref-type="fig" rid="F7">7</xref>, <xref ref-type="fig" rid="F8">8B, C</xref> and <xref ref-type="bibr" rid="B7">Kastrygina and Kovblyuk 2016</xref>: figs 1A, 2A, 3A, 4A, 5A, B, 6A, B), but it can be easily distinguished from <italic><tp:taxon-name><tp:taxon-name-part taxon-name-part-type="genus" reg="Tibellus">Tibellus</tp:taxon-name-part></tp:taxon-name></italic> (cf. Figs <xref ref-type="fig" rid="F3">3</xref>–<xref ref-type="fig" rid="F7">7</xref>, <xref ref-type="fig" rid="F8">8B, C</xref> and <xref ref-type="bibr" rid="B7">Kastrygina and Kovblyuk 2016</xref>: figs 1C, G, H, J, K, 2C, G, H, 3F, G, 4C, F, G, 5D, J, K, 6D, F, G) by the very small <abbrev xmlns:xlink="http://www.w3.org/1999/xlink" xlink:title="posterior median eye" id="ABBRID0EKMAE" xlink:type="simple">PME</abbrev>, nearly as long as 1/2 of the <abbrev xmlns:xlink="http://www.w3.org/1999/xlink" xlink:title="anterior median eye" id="ABBRID0EOMAE" xlink:type="simple">AME</abbrev> diameter (vs the large <abbrev xmlns:xlink="http://www.w3.org/1999/xlink" xlink:title="posterior median eye" id="ABBRID0ESMAE" xlink:type="simple">PME</abbrev> as long as <abbrev xmlns:xlink="http://www.w3.org/1999/xlink" xlink:title="anterior median eye" id="ABBRID0EWMAE" xlink:type="simple">AME</abbrev> diameter), the palp with two tibial apophyses (vs one), the presence of a cymbial process (vs absent), the epigyne with a pair of teeth (vs absent), and the relatively thin, tube-shaped copulatory ducts (vs broad). Species of <italic><tp:taxon-name><tp:taxon-name-part taxon-name-part-type="genus" reg="Sinodromus">Sinodromus</tp:taxon-name-part></tp:taxon-name></italic> gen. nov. also resemble those of <italic><tp:taxon-name><tp:taxon-name-part taxon-name-part-type="genus" reg="Pulchellodromus">Pulchellodromus</tp:taxon-name-part></tp:taxon-name></italic> Wunderlich, 2012 in having a blunt cymbium and spine-like <abbrev xmlns:xlink="http://www.w3.org/1999/xlink" xlink:title="retrolateral tibial apophysis" id="ABBRID0EINAE" xlink:type="simple">RTA</abbrev> (cf. Figs <xref ref-type="fig" rid="F4">4A–C</xref>, <xref ref-type="fig" rid="F5">5A, B, D, E</xref> and <xref ref-type="bibr" rid="B9">Lecigne et al. 2019</xref>: fig. 3F and <xref ref-type="bibr" rid="B15">Song and Zhu 1997</xref>: fig. 134C, D), but the genus can be easily distinguished from <italic><tp:taxon-name><tp:taxon-name-part taxon-name-part-type="genus" reg="Pulchellodromus">Pulchellodromus</tp:taxon-name-part></tp:taxon-name></italic> by the slender habitus (vs relatively broad), the male palp with a ventro-prolateral tibial apophysis (vs absent), the well-developed conductor with scaly serrations (vs the undeveloped conductor lacking scaly serrations), and the epigyne with a pair of teeth anterolaterally (vs absent) (cf. Figs <xref ref-type="fig" rid="F3">3</xref>–<xref ref-type="fig" rid="F7">7</xref>, <xref ref-type="fig" rid="F8">8B, C</xref> and <xref ref-type="bibr" rid="B9">Lecigne et al. 2019</xref>: figs 4F, 5F and <xref ref-type="bibr" rid="B15">Song and Zhu 1997</xref>: fig. 134A, B).</p><fig id="F3" position="float" orientation="portrait"><object-id xmlns:xlink="http://www.w3.org/1999/xlink" content-type="doi" xlink:type="simple">10.3897/zookeys.1221.137930.figure3</object-id><object-id xmlns:xlink="http://www.w3.org/1999/xlink" content-type="arpha" xlink:type="simple">4693EAEF-8328-5267-8FDC-04A1F7BE013F</object-id><label>Figure 3.</label><caption><p><italic><tp:taxon-name><tp:taxon-name-part taxon-name-part-type="genus" reg="Sinodromus">Sinodromus</tp:taxon-name-part><tp:taxon-name-part taxon-name-part-type="species" reg="fujianensis">fujianensis</tp:taxon-name-part></tp:taxon-name></italic> sp. nov., habitus <bold>A</bold> male holotype, dorsal view <bold>B</bold> same, ventral view <bold>C</bold> female paratype, dorsal view <bold>D</bold> same, ventral view. Scale bars: 0.5 mm.</p></caption><graphic xmlns:xlink="http://www.w3.org/1999/xlink" xlink:href="zookeys-1221-279_article-137930__-g003.jpg" position="float" orientation="portrait" xlink:type="simple" id="oo_1203416.jpg"><uri content-type="original_file" xlink:type="simple">https://binary.pensoft.net/fig/1203416</uri></graphic></fig><fig id="F4" position="float" orientation="portrait"><object-id xmlns:xlink="http://www.w3.org/1999/xlink" content-type="doi" xlink:type="simple">10.3897/zookeys.1221.137930.figure4</object-id><object-id xmlns:xlink="http://www.w3.org/1999/xlink" content-type="arpha" xlink:type="simple">9647D703-F1BB-5831-ADA5-8D299BDA4D17</object-id><label>Figure 4.</label><caption><p><italic><tp:taxon-name><tp:taxon-name-part taxon-name-part-type="genus" reg="Sinodromus">Sinodromus</tp:taxon-name-part><tp:taxon-name-part taxon-name-part-type="species" reg="fujianensis">fujianensis</tp:taxon-name-part></tp:taxon-name></italic> sp. nov., male palp <bold>A</bold> holotype, prolateral view, slightly ventral <bold>B</bold> same, ventral view <bold>C</bold> same, ventro-retrolateral view <bold>D</bold> paratype, detail of palpal tegulum, posterior view <bold>E</bold> same, ventral view, slightly frontal. Abbreviations: <abbrev xmlns:xlink="http://www.w3.org/1999/xlink" xlink:title="conductor" id="ABBRID0EUQAE" xlink:type="simple">Con</abbrev> – conductor, <abbrev xmlns:xlink="http://www.w3.org/1999/xlink" xlink:title="cymbial process" id="ABBRID0EYQAE" xlink:type="simple">CP</abbrev> – cymbial process, <abbrev xmlns:xlink="http://www.w3.org/1999/xlink" xlink:title="embolus" id="ABBRID0E3QAE" xlink:type="simple">Em</abbrev> – embolus, <abbrev xmlns:xlink="http://www.w3.org/1999/xlink" xlink:title="retrolateral tibial apophysis" id="ABBRID0EARAE" xlink:type="simple">RTA</abbrev> – retrolateral tibial apophysis, <abbrev xmlns:xlink="http://www.w3.org/1999/xlink" xlink:title="sperm duct" id="ABBRID0EERAE" xlink:type="simple">SD</abbrev> – sperm duct, <abbrev xmlns:xlink="http://www.w3.org/1999/xlink" xlink:title="tegular apophysis" id="ABBRID0EIRAE" xlink:type="simple">TA</abbrev> – tegular apophysis, <abbrev xmlns:xlink="http://www.w3.org/1999/xlink" xlink:title="ventro-prolateral tibial apophysis" id="ABBRID0EMRAE" xlink:type="simple">VTA</abbrev> – ventro-prolateral tibial apophysis. Scale bars: 0.1 mm (<bold>A–C</bold>); 0.05 mm (<bold>D, E</bold>).</p></caption><graphic xmlns:xlink="http://www.w3.org/1999/xlink" xlink:href="zookeys-1221-279_article-137930__-g004.jpg" position="float" orientation="portrait" xlink:type="simple" id="oo_1203417.jpg"><uri content-type="original_file" xlink:type="simple">https://binary.pensoft.net/fig/1203417</uri></graphic></fig><fig id="F5" position="float" orientation="portrait"><object-id xmlns:xlink="http://www.w3.org/1999/xlink" content-type="doi" xlink:type="simple">10.3897/zookeys.1221.137930.figure5</object-id><object-id xmlns:xlink="http://www.w3.org/1999/xlink" content-type="arpha" xlink:type="simple">A0D48D35-6575-5A0D-BA4C-D392E687C6E1</object-id><label>Figure 5.</label><caption><p>SEMs of <italic><tp:taxon-name><tp:taxon-name-part taxon-name-part-type="genus" reg="Sinodromus">Sinodromus</tp:taxon-name-part><tp:taxon-name-part taxon-name-part-type="species" reg="fujianensis">fujianensis</tp:taxon-name-part></tp:taxon-name></italic> sp. nov., male palp of paratypes <bold>A</bold> left palp, ventral view <bold>B</bold> same, detail of ventro-prolateral and retrolateral tibial apophyses, ventral view <bold>C</bold> same, detail of anterior tegulum, ventral view <bold>D</bold> detail of retrolateral tibial apophysis and cymbial process, retrolateral view <bold>E</bold> right palp, detail of tibial apophyses, prolateral view <bold>F</bold> same, tegulum, ventral view <bold>G</bold> same, detail of anterior tegulum, ventral view <bold>H</bold> same, detail of conductor, ventral view <bold>I</bold> same, detail of anterior tegulum, retrolatero-ventral view <bold>J</bold> same, detail of anterior tegulum, ventral view, slightly frontal <bold>K</bold> same, detail of tegular apophysis and embolic tip after removing part of conductor, ventral view, slightly frontal <bold>L</bold> same, detail of conductor, ventral view <bold>M</bold> same, detail of embolus, ventral view. Abbreviations: <abbrev xmlns:xlink="http://www.w3.org/1999/xlink" xlink:title="conductor" id="ABBRID0EGTAE" xlink:type="simple">Con</abbrev> – conductor, <abbrev xmlns:xlink="http://www.w3.org/1999/xlink" xlink:title="cymbial process" id="ABBRID0EKTAE" xlink:type="simple">CP</abbrev> – cymbial process <abbrev xmlns:xlink="http://www.w3.org/1999/xlink" xlink:title="embolus" id="ABBRID0EOTAE" xlink:type="simple">Em</abbrev> – embolus, <abbrev xmlns:xlink="http://www.w3.org/1999/xlink" xlink:title="retrolateral tibial apophysis" id="ABBRID0ESTAE" xlink:type="simple">RTA</abbrev> – retrolateral tibial apophysis, <abbrev xmlns:xlink="http://www.w3.org/1999/xlink" xlink:title="tegular apophysis" id="ABBRID0EWTAE" xlink:type="simple">TA</abbrev> – tegular apophysis, <abbrev xmlns:xlink="http://www.w3.org/1999/xlink" xlink:title="ventro-prolateral tibial apophysis" id="ABBRID0E1TAE" xlink:type="simple">VTA</abbrev> – ventro-prolateral tibial apophysis.</p></caption><graphic xmlns:xlink="http://www.w3.org/1999/xlink" xlink:href="zookeys-1221-279_article-137930__-g005.jpg" position="float" orientation="portrait" xlink:type="simple" id="oo_1203418.jpg"><uri content-type="original_file" xlink:type="simple">https://binary.pensoft.net/fig/1203418</uri></graphic></fig><fig id="F6" position="float" orientation="portrait"><object-id xmlns:xlink="http://www.w3.org/1999/xlink" content-type="doi" xlink:type="simple">10.3897/zookeys.1221.137930.figure6</object-id><object-id xmlns:xlink="http://www.w3.org/1999/xlink" content-type="arpha" xlink:type="simple">B6405AE6-512D-56BC-BE76-ADC0AD9CE2E6</object-id><label>Figure 6.</label><caption><p><italic><tp:taxon-name><tp:taxon-name-part taxon-name-part-type="genus" reg="Sinodromus">Sinodromus</tp:taxon-name-part><tp:taxon-name-part taxon-name-part-type="species" reg="fujianensis">fujianensis</tp:taxon-name-part></tp:taxon-name></italic> sp. nov., female epigyne of paratype <bold>A</bold> epigyne, ventral view <bold>B</bold> vulva, dorsal view. Abbreviations: <abbrev xmlns:xlink="http://www.w3.org/1999/xlink" xlink:title="atrium" id="ABBRID0E1UAE" xlink:type="simple">At</abbrev> – atrium, CD – copulatory duct, CO – copulatory opening, ET – epigynal tooth, FD – fertilization duct, GA – glandular appendage, GM – glandular mound, MS – median septum, Spe – spermatheca. Scale bars: 0.05 mm.</p></caption><graphic xmlns:xlink="http://www.w3.org/1999/xlink" xlink:href="zookeys-1221-279_article-137930__-g006.jpg" position="float" orientation="portrait" xlink:type="simple" id="oo_1203419.jpg"><uri content-type="original_file" xlink:type="simple">https://binary.pensoft.net/fig/1203419</uri></graphic></fig><fig id="F7" position="float" orientation="portrait"><object-id xmlns:xlink="http://www.w3.org/1999/xlink" content-type="doi" xlink:type="simple">10.3897/zookeys.1221.137930.figure7</object-id><object-id xmlns:xlink="http://www.w3.org/1999/xlink" content-type="arpha" xlink:type="simple">7A725984-5842-51E6-9ADE-070C95264617</object-id><label>Figure 7.</label><caption><p><italic><tp:taxon-name><tp:taxon-name-part taxon-name-part-type="genus" reg="Sinodromus">Sinodromus</tp:taxon-name-part><tp:taxon-name-part taxon-name-part-type="species" reg="perbrevis">perbrevis</tp:taxon-name-part></tp:taxon-name></italic> sp. nov., female holotype <bold>A</bold> habitus, dorsal view <bold>B</bold> same, ventral view <bold>C</bold> epigyne, ventral view <bold>D</bold> vulva, dorsal view. Abbreviations: CD – copulatory duct, ET – epigynal tooth, FD – fertilization duct, GA – glandular appendage, GM – glandular mound, MS – median septum, Spe – spermatheca. Scale bars: 0.5 mm (<bold>A, B</bold>); 0.1 mm (<bold>C, D</bold>).</p></caption><graphic xmlns:xlink="http://www.w3.org/1999/xlink" xlink:href="zookeys-1221-279_article-137930__-g007.jpg" position="float" orientation="portrait" xlink:type="simple" id="oo_1203420.jpg"><uri content-type="original_file" xlink:type="simple">https://binary.pensoft.net/fig/1203420</uri></graphic></fig></tp:treatment-sec><tp:treatment-sec sec-type="description" id="SECID0EHWAE"><title>Description.</title><p>Small spiders, body length 2.5–4.5 mm. Male habitus with more black spots than in females. <bold><italic>Eyes</italic></bold>: <abbrev xmlns:xlink="http://www.w3.org/1999/xlink" xlink:title="anterior median eye" id="ABBRID0EQWAE" xlink:type="simple">AME</abbrev>, <abbrev xmlns:xlink="http://www.w3.org/1999/xlink" xlink:title="anterior lateral eye" id="ABBRID0EUWAE" xlink:type="simple">ALE</abbrev>, and <abbrev xmlns:xlink="http://www.w3.org/1999/xlink" xlink:title="posterior lateral eye" id="ABBRID0EYWAE" xlink:type="simple">PLE</abbrev> oval, with relatively large eye cups, <abbrev xmlns:xlink="http://www.w3.org/1999/xlink" xlink:title="posterior median eye" id="ABBRID0E3WAE" xlink:type="simple">PME</abbrev> rounded, smaller than other eyes, with small eye cups, anterior eye row and posterior eye row strongly recurved. Chelicerae with two promarginal teeth and no retromarginal teeth. Broad brown median band present on carapace and abdomen, and white or grey bands present on carapace and abdomen laterally. Abdomen elongate, with a notch anteromedially and pointed at posterior end.</p><p><bold><italic>Male palp</italic></bold>: tibia with two apophyses, ventro-prolateral and retrolateral, both finger-like; cymbium with blunt postero-retrolateral process, directed towards base of retrolateral tibial apophysis; sperm duct slender, curving back on itself, located medially; conductor large, covers embolus, with scaly serrations; tegular apophysis thick and large, slightly sclerotized; embolus spine-like. Epigyne with conspicuous epigynal teeth anterolaterally; median septum triangular; copulatory openings located laterally to median septum; copulatory ducts tube-shaped; spermathecae oval, slightly separated.</p></tp:treatment-sec><tp:treatment-sec sec-type="Species composition" id="SECID0EHXAE"><title>Species composition.</title><p><italic><tp:taxon-name><tp:taxon-name-part taxon-name-part-type="genus" reg="Sinodromus">S.</tp:taxon-name-part><tp:taxon-name-part taxon-name-part-type="species" reg="fujianensis">fujianensis</tp:taxon-name-part></tp:taxon-name></italic> sp. nov. (type species) and <italic><tp:taxon-name><tp:taxon-name-part taxon-name-part-type="genus" reg="Sinodromus">S.</tp:taxon-name-part><tp:taxon-name-part taxon-name-part-type="species" reg="perbrevis">perbrevis</tp:taxon-name-part></tp:taxon-name></italic> sp. nov.</p></tp:treatment-sec><tp:treatment-sec sec-type="distribution" id="SECID0EDYAE"><title>Distribution.</title><p>China (Fujian, Hunan, and Jiangxi Provinces; Fig. <xref ref-type="fig" rid="F10">10</xref>).</p></tp:treatment-sec><tp:treatment-sec sec-type="etymology" id="SECID0ENYAE"><title>Etymology.</title><p>The genus name is formed from a combination of <italic>sino</italic>- from the Latin “<tp:taxon-name><tp:taxon-name-part taxon-name-part-type="species">Sinae</tp:taxon-name-part></tp:taxon-name>” referring to China, and -<italic>dromus</italic>, from “<tp:taxon-name><tp:taxon-name-part taxon-name-part-type="family">Philodromidae</tp:taxon-name-part></tp:taxon-name>”; the gender is masculine.</p></tp:treatment-sec><tp:treatment-sec><!--Section generated to contain objects referenced in tp:taxon-treatment.--><fig id="F8" position="float" orientation="portrait"><object-id xmlns:xlink="http://www.w3.org/1999/xlink" content-type="doi" xlink:type="simple">10.3897/zookeys.1221.137930.figure8</object-id><object-id xmlns:xlink="http://www.w3.org/1999/xlink" content-type="arpha" xlink:type="simple">6B17F87E-AA0B-561E-9046-6AAAF21E4D90</object-id><label>Figure 8.</label><caption><p>SEM pictures of epigynes, ventral view <bold>A</bold><italic><tp:taxon-name><tp:taxon-name-part taxon-name-part-type="genus" reg="Philodromus">Philodromus</tp:taxon-name-part><tp:taxon-name-part taxon-name-part-type="species" reg="guiyang">guiyang</tp:taxon-name-part></tp:taxon-name></italic> Long &amp; Yu, 2022 <bold>B</bold><italic><tp:taxon-name><tp:taxon-name-part taxon-name-part-type="genus" reg="Sinodromus">Sinodromus</tp:taxon-name-part><tp:taxon-name-part taxon-name-part-type="species" reg="fujianensis">fujianensis</tp:taxon-name-part></tp:taxon-name></italic> sp. nov. <bold>C</bold><italic><tp:taxon-name><tp:taxon-name-part taxon-name-part-type="genus" reg="Sinodromus">S.</tp:taxon-name-part><tp:taxon-name-part taxon-name-part-type="species" reg="perbrevis">perbrevis</tp:taxon-name-part></tp:taxon-name></italic> sp. nov.. Abbreviations: <abbrev xmlns:xlink="http://www.w3.org/1999/xlink" xlink:title="atrium" id="ABBRID0ER6AE" xlink:type="simple">At</abbrev> – atrium, CO – copulatory opening, ET – epigynal tooth, MS – median septum.</p></caption><graphic xmlns:xlink="http://www.w3.org/1999/xlink" xlink:href="zookeys-1221-279_article-137930__-g008.jpg" position="float" orientation="portrait" xlink:type="simple" id="oo_1203421.jpg"><uri content-type="original_file" xlink:type="simple">https://binary.pensoft.net/fig/1203421</uri></graphic></fig><fig id="F10" position="float" orientation="portrait"><object-id xmlns:xlink="http://www.w3.org/1999/xlink" content-type="doi" xlink:type="simple">10.3897/zookeys.1221.137930.figure10</object-id><object-id xmlns:xlink="http://www.w3.org/1999/xlink" content-type="arpha" xlink:type="simple">E9F22240-9EA7-5104-AA94-245FA20F7F65</object-id><label>Figure 10.</label><caption><p>Distributional records of <italic><tp:taxon-name><tp:taxon-name-part taxon-name-part-type="genus" reg="Philodromus">Philodromus</tp:taxon-name-part><tp:taxon-name-part taxon-name-part-type="species" reg="guiyang">guiyang</tp:taxon-name-part></tp:taxon-name></italic> Long &amp; Yu, 2022 (black circles), <italic><tp:taxon-name><tp:taxon-name-part taxon-name-part-type="genus" reg="Sinodromus">Sinodromus</tp:taxon-name-part><tp:taxon-name-part taxon-name-part-type="species" reg="fujianensis">fujianensis</tp:taxon-name-part></tp:taxon-name></italic> sp. nov. (green triangles) and <italic><tp:taxon-name><tp:taxon-name-part taxon-name-part-type="genus" reg="Sinodromus">S.</tp:taxon-name-part><tp:taxon-name-part taxon-name-part-type="species" reg="perbrevis">perbrevis</tp:taxon-name-part></tp:taxon-name></italic> sp. nov. (red stars) from China.</p></caption><graphic xmlns:xlink="http://www.w3.org/1999/xlink" xlink:href="zookeys-1221-279_article-137930__-g010.jpg" position="float" orientation="portrait" xlink:type="simple" id="oo_1203423.jpg"><uri content-type="original_file" xlink:type="simple">https://binary.pensoft.net/fig/1203423</uri></graphic></fig></tp:treatment-sec><ref-list><ref id="B7"><mixed-citation xmlns:xlink="http://www.w3.org/1999/xlink" xlink:type="simple"><person-group><name name-style="western"><surname>Kastrygina</surname><given-names>ZA</given-names></name><name name-style="western"><surname>Kovblyuk</surname><given-names>MM</given-names></name></person-group> (<year>2016</year>) <article-title>The spider genus <italic><tp:taxon-name><tp:taxon-name-part taxon-name-part-type="genus">Rhysodromus</tp:taxon-name-part></tp:taxon-name></italic> Schick, 1965 in the Crimea (<tp:taxon-name><tp:taxon-name-part taxon-name-part-type="order">Aranei</tp:taxon-name-part></tp:taxon-name>: <tp:taxon-name><tp:taxon-name-part taxon-name-part-type="family">Philodromidae</tp:taxon-name-part></tp:taxon-name>).</article-title><source><tp:taxon-name><tp:taxon-name-part taxon-name-part-type="phylum">Arthropoda</tp:taxon-name-part></tp:taxon-name> Selecta</source><volume>25</volume>(<issue>3</issue>): <fpage>283</fpage>–<lpage>292</lpage>. <ext-link xlink:href="10.15298/arthsel.25.3.08" ext-link-type="doi" xlink:type="simple">https://doi.org/10.15298/arthsel.25.3.08</ext-link></mixed-citation></ref><ref id="B9"><mixed-citation xmlns:xlink="http://www.w3.org/1999/xlink" xlink:type="simple"><person-group><name name-style="western"><surname>Lecigne</surname><given-names>S</given-names></name><name name-style="western"><surname>Cornic</surname><given-names>JF</given-names></name><name name-style="western"><surname>Oger</surname><given-names>P</given-names></name><name name-style="western"><surname>Van Keer</surname><given-names>J</given-names></name></person-group> (<year>2019</year>) <italic><tp:taxon-name><tp:taxon-name-part taxon-name-part-type="genus">Celerrimus</tp:taxon-name-part></tp:taxon-name></italic> n. gen. (<tp:taxon-name><tp:taxon-name-part taxon-name-part-type="order">Araneae</tp:taxon-name-part></tp:taxon-name>, <tp:taxon-name><tp:taxon-name-part taxon-name-part-type="family">Philodromidae</tp:taxon-name-part></tp:taxon-name>) et description de <italic><tp:taxon-name><tp:taxon-name-part taxon-name-part-type="genus">Celerrimus</tp:taxon-name-part><tp:taxon-name-part taxon-name-part-type="species">duffeyi</tp:taxon-name-part></tp:taxon-name></italic> n. sp., une espèce très singulière d’Europe occidentale. Revue Arachnologique (2) 6: 32–51.</mixed-citation></ref><ref id="B15"><mixed-citation xmlns:xlink="http://www.w3.org/1999/xlink" xlink:type="simple"><person-group><name name-style="western"><surname>Song</surname><given-names>DX</given-names></name><name name-style="western"><surname>Zhu</surname><given-names>MS</given-names></name></person-group> (<year>1997</year>) <source>Fauna Sinica: <tp:taxon-name><tp:taxon-name-part taxon-name-part-type="class">Arachnida</tp:taxon-name-part></tp:taxon-name>: <tp:taxon-name><tp:taxon-name-part taxon-name-part-type="order">Araneae</tp:taxon-name-part></tp:taxon-name>: <tp:taxon-name><tp:taxon-name-part taxon-name-part-type="family">Thomisidae</tp:taxon-name-part></tp:taxon-name>, <tp:taxon-name><tp:taxon-name-part taxon-name-part-type="family">Philodromidae</tp:taxon-name-part></tp:taxon-name>.</source><publisher-name>Science Press</publisher-name>, <publisher-loc>Beijing</publisher-loc>, <size units="page">259 pp</size>.</mixed-citation></ref></ref-list></tp:taxon-treatment>
