# Supplementary material for: ﻿A new genus, Sinodromus gen. nov., with two new species and the first description of the female of Philodromusguiyang Long & Yu, 2022 (Arachnida, Araneae, Philodromidae) from China
Source: Zookeys. 2024 Dec 20;1221:279–96. doi: 10.3897/zookeys.1221.137930 (PMC11681336; doi:10.3897/zookeys.1221.137930)
Supplement: XML Treatment for Sinodromus fujianensis [file zookeys.1221.137930-treatment3.xml]

<!DOCTYPE tp:taxon-treatment
  PUBLIC "-//TaxonX//DTD Taxonomic Treatment Publishing DTD v0 20100105//EN" "tax-treatment-NSO.dtd">
<tp:taxon-treatment xmlns:tp="http://www.plazi.org/taxpub"><tp:treatment-meta><kwd-group><label>Taxon classification</label><kwd>
                  <named-content content-type="kingdom">Animalia</named-content>
                </kwd><kwd>
                  <named-content content-type="order">Araneae</named-content>
                </kwd><kwd>
                  <named-content content-type="family">Philodromidae</named-content>
                </kwd></kwd-group><mixed-citation publication-type="journal"><person-group><name><surname>Wang</surname><given-names>Zhong-jing</given-names></name><name><surname>Yao</surname><given-names>Yan-bin</given-names></name><name><surname>Tang</surname><given-names>Zi-ying</given-names></name><name><surname>Li</surname><given-names>Wen-hui</given-names></name><name><surname>Liu</surname><given-names>Ke-ke</given-names></name><name><surname>Xu</surname><given-names>Xiang</given-names></name></person-group><article-title>﻿A new genus, <italic><tp:taxon-name><tp:taxon-name-part taxon-name-part-type="genus" reg="Sinodromus">Sinodromus</tp:taxon-name-part></tp:taxon-name></italic> gen. nov., with two new species and the first description of the female of <italic><tp:taxon-name><tp:taxon-name-part taxon-name-part-type="genus" reg="Philodromus">Philodromus</tp:taxon-name-part><tp:taxon-name-part taxon-name-part-type="species" reg="guiyang">guiyang</tp:taxon-name-part></tp:taxon-name></italic> Long &amp; Yu, 2022 (<tp:taxon-name><tp:taxon-name-part taxon-name-part-type="class">Arachnida</tp:taxon-name-part></tp:taxon-name>, <tp:taxon-name><tp:taxon-name-part taxon-name-part-type="order">Araneae</tp:taxon-name-part></tp:taxon-name>, <tp:taxon-name><tp:taxon-name-part taxon-name-part-type="family">Philodromidae</tp:taxon-name-part></tp:taxon-name>) from China</article-title><source>Zookeys</source><day>20</day><month>12</month><year>2024</year><volume>1221</volume><fpage>279</fpage><lpage>296</lpage><pub-id pub-id-type="doi">10.3897/zookeys.1221.137930</pub-id></mixed-citation></tp:treatment-meta><tp:nomenclature><label>﻿</label><tp:taxon-name>
                <object-id xmlns:xlink="http://www.w3.org/1999/xlink" content-type="arpha" xlink:type="simple">41059653-9C0C-5EFD-91D5-09E2C260578B</object-id>
                <tp:taxon-name-part taxon-name-part-type="genus" reg="Sinodromus">Sinodromus</tp:taxon-name-part>
                <tp:taxon-name-part taxon-name-part-type="species" reg="fujianensis">fujianensis</tp:taxon-name-part>
                <object-id xmlns:xlink="http://www.w3.org/1999/xlink" content-type="zoobank" xlink:type="simple">https://zoobank.org/58446CA8-10D4-4F41-B533-4B3A957649B2</object-id>
              </tp:taxon-name><tp:taxon-authority>Yao &amp; Liu</tp:taxon-authority><tp:taxon-status xmlns:xlink="http://www.w3.org/1999/xlink" xlink:type="simple">sp. nov.</tp:taxon-status><xref ref-type="fig" rid="F3">Figs 3</xref><xref ref-type="fig" rid="F4">, 4</xref><xref ref-type="fig" rid="F5">, 5</xref><xref ref-type="fig" rid="F6">, 6</xref><xref ref-type="fig" rid="F8">, 8B</xref><xref ref-type="fig" rid="F9">, 9C–F Common name: 福建华逍遥蛛</xref></tp:nomenclature><tp:treatment-sec sec-type="type material" id="SECID0EE2AE"><title>Type material.</title><p><bold>China</bold>: Fujian Province: <bold><italic>Holotype</italic></bold> • ♂: Fuzhou City, Cangshan District, Jinshan College of Fujian Agriculture and Forestry University, <named-content xmlns:xlink="http://www.w3.org/1999/xlink" content-type="dwc:verbatimCoordinates" xlink:type="simple"><named-content content-type="geo-json" specific-use="{&#34;type&#34;:&#34;Point&#34;,&#34;coordinates&#34;:[119.332406,26.039200]}" id="NCID0ES2AE" xlink:type="simple">26°2'21.12"N, 119°19'56.66"E</named-content></named-content>, 24 February 2024, Y. Yao leg. (20240224, Phi-5, <abbrev xmlns:xlink="http://www.w3.org/1999/xlink" content-type="institution" xlink:title="Animal Specimen Museum, College of Life Science, Jinggangshan University, Ji’an, China" id="ABBRID0EX2AE" xlink:type="simple">ASM-JGSU</abbrev>). <bold><italic>Paratypes</italic></bold> • 2♂, 2♀, the same data as the holotype • 2♂, 1♀, Fuzhou City, Yongtai County, Geling Town, Yangxi Village, Tianmen Mountain, <named-content xmlns:xlink="http://www.w3.org/1999/xlink" content-type="dwc:verbatimCoordinates" xlink:type="simple"><named-content content-type="geo-json" specific-use="{&#34;type&#34;:&#34;Point&#34;,&#34;coordinates&#34;:[119.018075,25.818778]}" id="NCID0EC3AE" xlink:type="simple">25°49'7.6"N, 119°1'5.07"E</named-content></named-content>, 320 m a.s.l., 23 March 2024, Y. Yao, Q. Wu, and Z. Chen leg. (20240323, Phi-5, <abbrev xmlns:xlink="http://www.w3.org/1999/xlink" content-type="institution" xlink:title="Animal Specimen Museum, College of Life Science, Jinggangshan University, Ji’an, China" id="ABBRID0EH3AE" xlink:type="simple">ASM-JGSU</abbrev>). Jiangxi Province • 1♀, Ji’an City, Jinggangshan County Level City, Huang’ao Town, Jiebei Group, <named-content xmlns:xlink="http://www.w3.org/1999/xlink" content-type="dwc:verbatimCoordinates" xlink:type="simple"><named-content content-type="geo-json" specific-use="{&#34;type&#34;:&#34;Point&#34;,&#34;coordinates&#34;:[114.238000,26.478000]}" id="NCID0EP3AE" xlink:type="simple">26°28'40.8"N, 114°14'16.8"E</named-content></named-content>, 297 m a.s.l., 6 April 2015, Z. Chen, G. Li, K. Liu, Z. Meng, Y. Zhao leg. (20150406, Phi-5, <abbrev xmlns:xlink="http://www.w3.org/1999/xlink" content-type="institution" xlink:title="Animal Specimen Museum, College of Life Science, Jinggangshan University, Ji’an, China" id="ABBRID0EU3AE" xlink:type="simple">ASM-JGSU</abbrev>).</p></tp:treatment-sec><tp:treatment-sec sec-type="diagnosis" id="SECID0EZ3AE"><title>Diagnosis.</title><p>Males of the new species are easily distinguished from other philodromid spiders by the following combination of morphological characteristics: (1) the thumb-like retrolateral tibial apophysis with a membranous basal apophysis on the male palpal tibia, (2) the tegular apophysis with several ridges, and (3) the conductor with scale-like serrations (Figs <xref ref-type="fig" rid="F4">4A–E</xref>, <xref ref-type="fig" rid="F5">5A–M</xref>). The female resembles that of <italic><tp:taxon-name><tp:taxon-name-part taxon-name-part-type="genus" reg="Sinodromus">Sinodromus</tp:taxon-name-part><tp:taxon-name-part taxon-name-part-type="species" reg="perbrevis">perbrevis</tp:taxon-name-part></tp:taxon-name></italic> sp. nov. in having spermathecae with a short stalk and crescent-shaped fertilization ducts, but it can be separated by the triangular epigynal teeth (vs oval), the copulatory openings located at the mediolateral part of the epigyne (vs anterolateral), and the very short copulatory ducts (vs relatively long) (cf. Figs <xref ref-type="fig" rid="F6">6A, B</xref>, <xref ref-type="fig" rid="F8">8B</xref>, <xref ref-type="fig" rid="F7">7C, D</xref>, <xref ref-type="fig" rid="F8">8C</xref>).</p><fig id="F8" position="float" orientation="portrait"><object-id xmlns:xlink="http://www.w3.org/1999/xlink" content-type="doi" xlink:type="simple">10.3897/zookeys.1221.137930.figure8</object-id><object-id xmlns:xlink="http://www.w3.org/1999/xlink" content-type="arpha" xlink:type="simple">6B17F87E-AA0B-561E-9046-6AAAF21E4D90</object-id><label>Figure 8.</label><caption><p>SEM pictures of epigynes, ventral view <bold>A</bold><italic><tp:taxon-name><tp:taxon-name-part taxon-name-part-type="genus" reg="Philodromus">Philodromus</tp:taxon-name-part><tp:taxon-name-part taxon-name-part-type="species" reg="guiyang">guiyang</tp:taxon-name-part></tp:taxon-name></italic> Long &amp; Yu, 2022 <bold>B</bold><italic><tp:taxon-name><tp:taxon-name-part taxon-name-part-type="genus" reg="Sinodromus">Sinodromus</tp:taxon-name-part><tp:taxon-name-part taxon-name-part-type="species" reg="fujianensis">fujianensis</tp:taxon-name-part></tp:taxon-name></italic> sp. nov. <bold>C</bold><italic><tp:taxon-name><tp:taxon-name-part taxon-name-part-type="genus" reg="Sinodromus">S.</tp:taxon-name-part><tp:taxon-name-part taxon-name-part-type="species" reg="perbrevis">perbrevis</tp:taxon-name-part></tp:taxon-name></italic> sp. nov.. Abbreviations: <abbrev xmlns:xlink="http://www.w3.org/1999/xlink" xlink:title="atrium" id="ABBRID0ER6AE" xlink:type="simple">At</abbrev> – atrium, CO – copulatory opening, ET – epigynal tooth, MS – median septum.</p></caption><graphic xmlns:xlink="http://www.w3.org/1999/xlink" xlink:href="zookeys-1221-279_article-137930__-g008.jpg" position="float" orientation="portrait" xlink:type="simple" id="oo_1203421.jpg"><uri content-type="original_file" xlink:type="simple">https://binary.pensoft.net/fig/1203421</uri></graphic></fig></tp:treatment-sec><tp:treatment-sec sec-type="description" id="SECID0E16AE"><title>Description.</title><p><bold>Male (holotype)</bold>. Habitus as in Figs <xref ref-type="fig" rid="F3">3A, B</xref>, <xref ref-type="fig" rid="F9">9C, D</xref>. Total length 3.83. Carapace medially with dense yellowish-brown setae, laterally with dense white setae, 1.46 long, 1.30 wide. Eye sizes and interdistances (Fig. <xref ref-type="fig" rid="F3">3A</xref>): <abbrev xmlns:xlink="http://www.w3.org/1999/xlink" xlink:title="anterior median eye" id="ABBRID0EPAAG" xlink:type="simple">AME</abbrev> 0.05, <abbrev xmlns:xlink="http://www.w3.org/1999/xlink" xlink:title="anterior lateral eye" id="ABBRID0ETAAG" xlink:type="simple">ALE</abbrev> 0.06, <abbrev xmlns:xlink="http://www.w3.org/1999/xlink" xlink:title="posterior median eye" id="ABBRID0EXAAG" xlink:type="simple">PME</abbrev> 0.03, <abbrev xmlns:xlink="http://www.w3.org/1999/xlink" xlink:title="posterior lateral eye" id="ABBRID0E2AAG" xlink:type="simple">PLE</abbrev> 0.07, <abbrev xmlns:xlink="http://www.w3.org/1999/xlink" xlink:title="anterior median eye" id="ABBRID0E6AAG" xlink:type="simple">AME</abbrev>–<abbrev xmlns:xlink="http://www.w3.org/1999/xlink" xlink:title="anterior median eye" id="ABBRID0EDBAG" xlink:type="simple">AME</abbrev> 0.14, <abbrev xmlns:xlink="http://www.w3.org/1999/xlink" xlink:title="anterior median eye" id="ABBRID0EHBAG" xlink:type="simple">AME</abbrev>–<abbrev xmlns:xlink="http://www.w3.org/1999/xlink" xlink:title="anterior lateral eye" id="ABBRID0ELBAG" xlink:type="simple">ALE</abbrev> 0.09, <abbrev xmlns:xlink="http://www.w3.org/1999/xlink" xlink:title="posterior median eye" id="ABBRID0EPBAG" xlink:type="simple">PME</abbrev>–<abbrev xmlns:xlink="http://www.w3.org/1999/xlink" xlink:title="posterior median eye" id="ABBRID0ETBAG" xlink:type="simple">PME</abbrev> 0.24, <abbrev xmlns:xlink="http://www.w3.org/1999/xlink" xlink:title="anterior lateral eye" id="ABBRID0EXBAG" xlink:type="simple">ALE</abbrev>–<abbrev xmlns:xlink="http://www.w3.org/1999/xlink" xlink:title="anterior lateral eye" id="ABBRID0E2BAG" xlink:type="simple">ALE</abbrev> 0.41, <abbrev xmlns:xlink="http://www.w3.org/1999/xlink" xlink:title="posterior median eye" id="ABBRID0E6BAG" xlink:type="simple">PME</abbrev>–<abbrev xmlns:xlink="http://www.w3.org/1999/xlink" xlink:title="posterior lateral eye" id="ABBRID0EDCAG" xlink:type="simple">PLE</abbrev> 0.22, <abbrev xmlns:xlink="http://www.w3.org/1999/xlink" xlink:title="posterior lateral eye" id="ABBRID0EHCAG" xlink:type="simple">PLE</abbrev>–<abbrev xmlns:xlink="http://www.w3.org/1999/xlink" xlink:title="posterior lateral eye" id="ABBRID0ELCAG" xlink:type="simple">PLE</abbrev> 0.68, <abbrev xmlns:xlink="http://www.w3.org/1999/xlink" xlink:title="anterior lateral eye" id="ABBRID0EPCAG" xlink:type="simple">ALE</abbrev>–<abbrev xmlns:xlink="http://www.w3.org/1999/xlink" xlink:title="posterior lateral eye" id="ABBRID0ETCAG" xlink:type="simple">PLE</abbrev> 0.23, <abbrev xmlns:xlink="http://www.w3.org/1999/xlink" xlink:title="anterior median eye" id="ABBRID0EXCAG" xlink:type="simple">AME</abbrev>–<abbrev xmlns:xlink="http://www.w3.org/1999/xlink" xlink:title="posterior median eye" id="ABBRID0E2CAG" xlink:type="simple">PME</abbrev> 0.11, <abbrev xmlns:xlink="http://www.w3.org/1999/xlink" xlink:title="anterior median eye" id="ABBRID0E6CAG" xlink:type="simple">AME</abbrev>–<abbrev xmlns:xlink="http://www.w3.org/1999/xlink" xlink:title="posterior lateral eye" id="ABBRID0EDDAG" xlink:type="simple">PLE</abbrev> 0.34. <abbrev xmlns:xlink="http://www.w3.org/1999/xlink" xlink:title="median ocular area" id="ABBRID0EHDAG" xlink:type="simple">MOA</abbrev> 0.15 long, 0.22 front width, 0.30 back width. Chelicerae with two promarginal teeth (proximal larger) and no retromarginal teeth. Leg measurements: I 6.64 (1.91, 0.60, 1.68, 1.53, 0.92); II 8.32 (2.34, 0.82, 2.14, 1.97, 1.05); III 5.18 (1.63, 0.54, 1.22, 1.17, 0.62); IV 6.37 (2.12, 0.65, 1.29, 1.57, 0.74). Leg spination: I Pa: d1, p1, r1; Ti: d2, p2, r2, v5; Mt: d1, p2, r2, v2; II Pa: v1; Ti: d2, p2, r2, v5; Mt: d1, p1, r2, v1; III Pa: v1; Ti: d2, p1, r2, v3; Mt: d2, p2, r3, v3; IV Fe: d2; Pa: d1; Ti: d2, p2, r1; Mt: d2, p2, r3. Abdomen (Fig. <xref ref-type="fig" rid="F3">3A, B</xref>) medially with dense yellow-brown setae, laterally with dense white setae, 2.47 long, 0.91 wide.</p><fig id="F9" position="float" orientation="portrait"><object-id xmlns:xlink="http://www.w3.org/1999/xlink" content-type="doi" xlink:type="simple">10.3897/zookeys.1221.137930.figure9</object-id><object-id xmlns:xlink="http://www.w3.org/1999/xlink" content-type="arpha" xlink:type="simple">3BCBB7F7-93E4-54E3-8EF4-D89CBD38F5C0</object-id><label>Figure 9.</label><caption><p><bold>A, B</bold> living specimen of <italic><tp:taxon-name><tp:taxon-name-part taxon-name-part-type="genus" reg="Philodromus">Philodromus</tp:taxon-name-part><tp:taxon-name-part taxon-name-part-type="species" reg="guiyang">guiyang</tp:taxon-name-part></tp:taxon-name></italic> Long &amp; Yu, 2022 <bold>C, D</bold><italic><tp:taxon-name><tp:taxon-name-part taxon-name-part-type="genus" reg="Sinodromus">Sinodromus</tp:taxon-name-part><tp:taxon-name-part taxon-name-part-type="species" reg="fujianensis">fujianensis</tp:taxon-name-part></tp:taxon-name></italic> sp. nov., male <bold>E, F</bold><italic><tp:taxon-name><tp:taxon-name-part taxon-name-part-type="genus" reg="Sinodromus">S.</tp:taxon-name-part><tp:taxon-name-part taxon-name-part-type="species" reg="fujianensis">fujianensis</tp:taxon-name-part></tp:taxon-name></italic>, female.</p></caption><graphic xmlns:xlink="http://www.w3.org/1999/xlink" xlink:href="zookeys-1221-279_article-137930__-g009.jpg" position="float" orientation="portrait" xlink:type="simple" id="oo_1203422.jpg"><uri content-type="original_file" xlink:type="simple">https://binary.pensoft.net/fig/1203422</uri></graphic></fig><p><bold><italic>Coloration</italic></bold> (Figs <xref ref-type="fig" rid="F3">3A, B</xref>, <xref ref-type="fig" rid="F9">9C, D</xref>). Carapace yellow, with many black dots, laterally with broad yellowish stripes, posteriorly with two pairs of black spots. Chelicerae and endites yellow. Labium yellow, with brown spot posteriorly. Sternum shield-like, yellowish, with dense black dots. Legs with many black dots. Abdomen yellowish to yellow, dorsally with dense black dots, medially with broad yellow stripe, laterally with grey stripes; venter with many pairs of black spots bilaterally.</p><p><bold><italic>Palp</italic></bold> (Figs <xref ref-type="fig" rid="F4">4A–E</xref>, <xref ref-type="fig" rid="F5">5A–M</xref>). Tibia with two apophyses, the ventro-prolateral one short, slightly curved dorsally toward posterior part of tegulum, the retrolateral one finger-like, with a membranous basal apophysis. Cymbial process strongly protruding, approaching the base of retrolateral tibial apophysis. Sperm duct thin, curving back on itself, clearly visible from posterior to prolateral part. Tegular apophysis thick, horn-like, with a blunt basal apophysis. Conductor slightly sclerotized, longer than embolus, covers embolus, with many scaly serrations. Embolus short, hook-shaped, tapering to a point.</p><p><bold>Female (paratype).</bold> Habitus as in Figs <xref ref-type="fig" rid="F3">3C, D</xref>, <xref ref-type="fig" rid="F9">9E, F</xref>. As in male, except as noted. Total length 5.00. Carapace: 1.50 long, 1.45 wide. Eye sizes and interdistances (Fig. <xref ref-type="fig" rid="F3">3C</xref>): <abbrev xmlns:xlink="http://www.w3.org/1999/xlink" xlink:title="anterior median eye" id="ABBRID0ERGAG" xlink:type="simple">AME</abbrev> 0.05, <abbrev xmlns:xlink="http://www.w3.org/1999/xlink" xlink:title="anterior lateral eye" id="ABBRID0EVGAG" xlink:type="simple">ALE</abbrev> 0.05, <abbrev xmlns:xlink="http://www.w3.org/1999/xlink" xlink:title="posterior median eye" id="ABBRID0EZGAG" xlink:type="simple">PME</abbrev> 0.03, <abbrev xmlns:xlink="http://www.w3.org/1999/xlink" xlink:title="posterior lateral eye" id="ABBRID0E4GAG" xlink:type="simple">PLE</abbrev> 0.06, <abbrev xmlns:xlink="http://www.w3.org/1999/xlink" xlink:title="anterior median eye" id="ABBRID0EBHAG" xlink:type="simple">AME</abbrev>–<abbrev xmlns:xlink="http://www.w3.org/1999/xlink" xlink:title="anterior median eye" id="ABBRID0EFHAG" xlink:type="simple">AME</abbrev> 0.19, <abbrev xmlns:xlink="http://www.w3.org/1999/xlink" xlink:title="anterior median eye" id="ABBRID0EJHAG" xlink:type="simple">AME</abbrev>–<abbrev xmlns:xlink="http://www.w3.org/1999/xlink" xlink:title="anterior lateral eye" id="ABBRID0ENHAG" xlink:type="simple">ALE</abbrev> 0.11, <abbrev xmlns:xlink="http://www.w3.org/1999/xlink" xlink:title="posterior median eye" id="ABBRID0ERHAG" xlink:type="simple">PME</abbrev>–<abbrev xmlns:xlink="http://www.w3.org/1999/xlink" xlink:title="posterior median eye" id="ABBRID0EVHAG" xlink:type="simple">PME</abbrev> 0.29, <abbrev xmlns:xlink="http://www.w3.org/1999/xlink" xlink:title="anterior lateral eye" id="ABBRID0EZHAG" xlink:type="simple">ALE</abbrev>–<abbrev xmlns:xlink="http://www.w3.org/1999/xlink" xlink:title="anterior lateral eye" id="ABBRID0E4HAG" xlink:type="simple">ALE</abbrev> 0.48, <abbrev xmlns:xlink="http://www.w3.org/1999/xlink" xlink:title="posterior median eye" id="ABBRID0EBIAG" xlink:type="simple">PME</abbrev>–<abbrev xmlns:xlink="http://www.w3.org/1999/xlink" xlink:title="posterior lateral eye" id="ABBRID0EFIAG" xlink:type="simple">PLE</abbrev> 0.24, <abbrev xmlns:xlink="http://www.w3.org/1999/xlink" xlink:title="posterior lateral eye" id="ABBRID0EJIAG" xlink:type="simple">PLE</abbrev>–<abbrev xmlns:xlink="http://www.w3.org/1999/xlink" xlink:title="posterior lateral eye" id="ABBRID0ENIAG" xlink:type="simple">PLE</abbrev> 0.80, <abbrev xmlns:xlink="http://www.w3.org/1999/xlink" xlink:title="anterior lateral eye" id="ABBRID0ERIAG" xlink:type="simple">ALE</abbrev>–<abbrev xmlns:xlink="http://www.w3.org/1999/xlink" xlink:title="posterior lateral eye" id="ABBRID0EVIAG" xlink:type="simple">PLE</abbrev> 0.22, <abbrev xmlns:xlink="http://www.w3.org/1999/xlink" xlink:title="anterior median eye" id="ABBRID0EZIAG" xlink:type="simple">AME</abbrev>–<abbrev xmlns:xlink="http://www.w3.org/1999/xlink" xlink:title="posterior median eye" id="ABBRID0E4IAG" xlink:type="simple">PME</abbrev> 0.13, <abbrev xmlns:xlink="http://www.w3.org/1999/xlink" xlink:title="anterior median eye" id="ABBRID0EBJAG" xlink:type="simple">AME</abbrev>–<abbrev xmlns:xlink="http://www.w3.org/1999/xlink" xlink:title="posterior lateral eye" id="ABBRID0EFJAG" xlink:type="simple">PLE</abbrev> 0.36. <abbrev xmlns:xlink="http://www.w3.org/1999/xlink" xlink:title="median ocular area" id="ABBRID0EJJAG" xlink:type="simple">MOA</abbrev> 0.16 long, 0.28 front width, 0.36 back width. Leg measurements: I 5.22 (1.46, 0.70, 1.31, 1.10, 0.65); II 6.38 (1.76, 0.83, 1.61, 1.39, 0.79); III 4.32 (1.33, 0.50, 1.02, 0.97, 0.50); IV 6.05 (1.97, 0.63, 1.47, 1.33, 0.65). Leg spination: I Fe: d1; Ti: d2, p2, r5, v4; Mt: p3, r3, v3; II Ti: d2, p3, r3, v3; Mt: p3, r3, v2; III Ti: d2, p2, r1, v2; Mt: p3, r1, v3; IV Pa: v1; Ti: d1, p2, r1, v2; Mt: p1, r3, v6. Abdomen 3.50 long, 1.41 wide.</p><p><bold><italic>Coloration</italic></bold> (Figs <xref ref-type="fig" rid="F3">3C, D</xref>, <xref ref-type="fig" rid="F9">9E, F</xref>). Paler than male. Carapace yellowish to yellow, with sparse black dots. Sternum laterally with many black dots. Legs yellowish white, with sparse dark spots. Abdomen with abundant silver spots and sparse black dots on surface.</p><p><bold><italic>Epigyne</italic></bold> (Figs <xref ref-type="fig" rid="F6">6A, B</xref>, <xref ref-type="fig" rid="F8">8B</xref>) slightly longer than wide. Epigynal teeth lamellar, subtriangular, located anterolaterally on epigyne. Atrium small, separated by median septum. Median septum narrow, anteriorly subtriangular. Copulatory openings directed posteriorly, located on the sides of the antero-lateral part of median septum, slightly covered by epigynal teeth. Glandular appendages located at the beginning part of copulatory ducts, directed anteriorly. Copulatory ducts slightly curved, slightly shorter than spermathecae. Spermathecae slightly separated, round, with a short stalk. Glandular mounds slightly protruding, truncate, located on anterolateral part of spermathecae, directed laterally. Fertilization ducts nearly as long as 1/2 of spermathecal width, directed antero-laterally.</p></tp:treatment-sec><tp:treatment-sec sec-type="biology" id="SECID0ELKAG"><title>Biology.</title><p>The coloration and habitus are the same as the grassland community from which they are collected and provides them with camouflage.</p></tp:treatment-sec><tp:treatment-sec sec-type="distribution" id="SECID0EQKAG"><title>Distribution.</title><p>Known from the type locality in Fujian Province, as well as Jiangxi Province, China (Fig. <xref ref-type="fig" rid="F10">10</xref>).</p><fig id="F10" position="float" orientation="portrait"><object-id xmlns:xlink="http://www.w3.org/1999/xlink" content-type="doi" xlink:type="simple">10.3897/zookeys.1221.137930.figure10</object-id><object-id xmlns:xlink="http://www.w3.org/1999/xlink" content-type="arpha" xlink:type="simple">E9F22240-9EA7-5104-AA94-245FA20F7F65</object-id><label>Figure 10.</label><caption><p>Distributional records of <italic><tp:taxon-name><tp:taxon-name-part taxon-name-part-type="genus" reg="Philodromus">Philodromus</tp:taxon-name-part><tp:taxon-name-part taxon-name-part-type="species" reg="guiyang">guiyang</tp:taxon-name-part></tp:taxon-name></italic> Long &amp; Yu, 2022 (black circles), <italic><tp:taxon-name><tp:taxon-name-part taxon-name-part-type="genus" reg="Sinodromus">Sinodromus</tp:taxon-name-part><tp:taxon-name-part taxon-name-part-type="species" reg="fujianensis">fujianensis</tp:taxon-name-part></tp:taxon-name></italic> sp. nov. (green triangles) and <italic><tp:taxon-name><tp:taxon-name-part taxon-name-part-type="genus" reg="Sinodromus">S.</tp:taxon-name-part><tp:taxon-name-part taxon-name-part-type="species" reg="perbrevis">perbrevis</tp:taxon-name-part></tp:taxon-name></italic> sp. nov. (red stars) from China.</p></caption><graphic xmlns:xlink="http://www.w3.org/1999/xlink" xlink:href="zookeys-1221-279_article-137930__-g010.jpg" position="float" orientation="portrait" xlink:type="simple" id="oo_1203423.jpg"><uri content-type="original_file" xlink:type="simple">https://binary.pensoft.net/fig/1203423</uri></graphic></fig></tp:treatment-sec><tp:treatment-sec sec-type="etymology" id="SECID0EIMAG"><title>Etymology.</title><p>The specific name refers to the type locality.</p></tp:treatment-sec><tp:treatment-sec><!--Section generated to contain objects referenced in tp:taxon-treatment.--><fig id="F3" position="float" orientation="portrait"><object-id xmlns:xlink="http://www.w3.org/1999/xlink" content-type="doi" xlink:type="simple">10.3897/zookeys.1221.137930.figure3</object-id><object-id xmlns:xlink="http://www.w3.org/1999/xlink" content-type="arpha" xlink:type="simple">4693EAEF-8328-5267-8FDC-04A1F7BE013F</object-id><label>Figure 3.</label><caption><p><italic><tp:taxon-name><tp:taxon-name-part taxon-name-part-type="genus" reg="Sinodromus">Sinodromus</tp:taxon-name-part><tp:taxon-name-part taxon-name-part-type="species" reg="fujianensis">fujianensis</tp:taxon-name-part></tp:taxon-name></italic> sp. nov., habitus <bold>A</bold> male holotype, dorsal view <bold>B</bold> same, ventral view <bold>C</bold> female paratype, dorsal view <bold>D</bold> same, ventral view. Scale bars: 0.5 mm.</p></caption><graphic xmlns:xlink="http://www.w3.org/1999/xlink" xlink:href="zookeys-1221-279_article-137930__-g003.jpg" position="float" orientation="portrait" xlink:type="simple" id="oo_1203416.jpg"><uri content-type="original_file" xlink:type="simple">https://binary.pensoft.net/fig/1203416</uri></graphic></fig><fig id="F4" position="float" orientation="portrait"><object-id xmlns:xlink="http://www.w3.org/1999/xlink" content-type="doi" xlink:type="simple">10.3897/zookeys.1221.137930.figure4</object-id><object-id xmlns:xlink="http://www.w3.org/1999/xlink" content-type="arpha" xlink:type="simple">9647D703-F1BB-5831-ADA5-8D299BDA4D17</object-id><label>Figure 4.</label><caption><p><italic><tp:taxon-name><tp:taxon-name-part taxon-name-part-type="genus" reg="Sinodromus">Sinodromus</tp:taxon-name-part><tp:taxon-name-part taxon-name-part-type="species" reg="fujianensis">fujianensis</tp:taxon-name-part></tp:taxon-name></italic> sp. nov., male palp <bold>A</bold> holotype, prolateral view, slightly ventral <bold>B</bold> same, ventral view <bold>C</bold> same, ventro-retrolateral view <bold>D</bold> paratype, detail of palpal tegulum, posterior view <bold>E</bold> same, ventral view, slightly frontal. Abbreviations: <abbrev xmlns:xlink="http://www.w3.org/1999/xlink" xlink:title="conductor" id="ABBRID0EUQAE" xlink:type="simple">Con</abbrev> – conductor, <abbrev xmlns:xlink="http://www.w3.org/1999/xlink" xlink:title="cymbial process" id="ABBRID0EYQAE" xlink:type="simple">CP</abbrev> – cymbial process, <abbrev xmlns:xlink="http://www.w3.org/1999/xlink" xlink:title="embolus" id="ABBRID0E3QAE" xlink:type="simple">Em</abbrev> – embolus, <abbrev xmlns:xlink="http://www.w3.org/1999/xlink" xlink:title="retrolateral tibial apophysis" id="ABBRID0EARAE" xlink:type="simple">RTA</abbrev> – retrolateral tibial apophysis, <abbrev xmlns:xlink="http://www.w3.org/1999/xlink" xlink:title="sperm duct" id="ABBRID0EERAE" xlink:type="simple">SD</abbrev> – sperm duct, <abbrev xmlns:xlink="http://www.w3.org/1999/xlink" xlink:title="tegular apophysis" id="ABBRID0EIRAE" xlink:type="simple">TA</abbrev> – tegular apophysis, <abbrev xmlns:xlink="http://www.w3.org/1999/xlink" xlink:title="ventro-prolateral tibial apophysis" id="ABBRID0EMRAE" xlink:type="simple">VTA</abbrev> – ventro-prolateral tibial apophysis. Scale bars: 0.1 mm (<bold>A–C</bold>); 0.05 mm (<bold>D, E</bold>).</p></caption><graphic xmlns:xlink="http://www.w3.org/1999/xlink" xlink:href="zookeys-1221-279_article-137930__-g004.jpg" position="float" orientation="portrait" xlink:type="simple" id="oo_1203417.jpg"><uri content-type="original_file" xlink:type="simple">https://binary.pensoft.net/fig/1203417</uri></graphic></fig><fig id="F5" position="float" orientation="portrait"><object-id xmlns:xlink="http://www.w3.org/1999/xlink" content-type="doi" xlink:type="simple">10.3897/zookeys.1221.137930.figure5</object-id><object-id xmlns:xlink="http://www.w3.org/1999/xlink" content-type="arpha" xlink:type="simple">A0D48D35-6575-5A0D-BA4C-D392E687C6E1</object-id><label>Figure 5.</label><caption><p>SEMs of <italic><tp:taxon-name><tp:taxon-name-part taxon-name-part-type="genus" reg="Sinodromus">Sinodromus</tp:taxon-name-part><tp:taxon-name-part taxon-name-part-type="species" reg="fujianensis">fujianensis</tp:taxon-name-part></tp:taxon-name></italic> sp. nov., male palp of paratypes <bold>A</bold> left palp, ventral view <bold>B</bold> same, detail of ventro-prolateral and retrolateral tibial apophyses, ventral view <bold>C</bold> same, detail of anterior tegulum, ventral view <bold>D</bold> detail of retrolateral tibial apophysis and cymbial process, retrolateral view <bold>E</bold> right palp, detail of tibial apophyses, prolateral view <bold>F</bold> same, tegulum, ventral view <bold>G</bold> same, detail of anterior tegulum, ventral view <bold>H</bold> same, detail of conductor, ventral view <bold>I</bold> same, detail of anterior tegulum, retrolatero-ventral view <bold>J</bold> same, detail of anterior tegulum, ventral view, slightly frontal <bold>K</bold> same, detail of tegular apophysis and embolic tip after removing part of conductor, ventral view, slightly frontal <bold>L</bold> same, detail of conductor, ventral view <bold>M</bold> same, detail of embolus, ventral view. Abbreviations: <abbrev xmlns:xlink="http://www.w3.org/1999/xlink" xlink:title="conductor" id="ABBRID0EGTAE" xlink:type="simple">Con</abbrev> – conductor, <abbrev xmlns:xlink="http://www.w3.org/1999/xlink" xlink:title="cymbial process" id="ABBRID0EKTAE" xlink:type="simple">CP</abbrev> – cymbial process <abbrev xmlns:xlink="http://www.w3.org/1999/xlink" xlink:title="embolus" id="ABBRID0EOTAE" xlink:type="simple">Em</abbrev> – embolus, <abbrev xmlns:xlink="http://www.w3.org/1999/xlink" xlink:title="retrolateral tibial apophysis" id="ABBRID0ESTAE" xlink:type="simple">RTA</abbrev> – retrolateral tibial apophysis, <abbrev xmlns:xlink="http://www.w3.org/1999/xlink" xlink:title="tegular apophysis" id="ABBRID0EWTAE" xlink:type="simple">TA</abbrev> – tegular apophysis, <abbrev xmlns:xlink="http://www.w3.org/1999/xlink" xlink:title="ventro-prolateral tibial apophysis" id="ABBRID0E1TAE" xlink:type="simple">VTA</abbrev> – ventro-prolateral tibial apophysis.</p></caption><graphic xmlns:xlink="http://www.w3.org/1999/xlink" xlink:href="zookeys-1221-279_article-137930__-g005.jpg" position="float" orientation="portrait" xlink:type="simple" id="oo_1203418.jpg"><uri content-type="original_file" xlink:type="simple">https://binary.pensoft.net/fig/1203418</uri></graphic></fig><fig id="F6" position="float" orientation="portrait"><object-id xmlns:xlink="http://www.w3.org/1999/xlink" content-type="doi" xlink:type="simple">10.3897/zookeys.1221.137930.figure6</object-id><object-id xmlns:xlink="http://www.w3.org/1999/xlink" content-type="arpha" xlink:type="simple">B6405AE6-512D-56BC-BE76-ADC0AD9CE2E6</object-id><label>Figure 6.</label><caption><p><italic><tp:taxon-name><tp:taxon-name-part taxon-name-part-type="genus" reg="Sinodromus">Sinodromus</tp:taxon-name-part><tp:taxon-name-part taxon-name-part-type="species" reg="fujianensis">fujianensis</tp:taxon-name-part></tp:taxon-name></italic> sp. nov., female epigyne of paratype <bold>A</bold> epigyne, ventral view <bold>B</bold> vulva, dorsal view. Abbreviations: <abbrev xmlns:xlink="http://www.w3.org/1999/xlink" xlink:title="atrium" id="ABBRID0E1UAE" xlink:type="simple">At</abbrev> – atrium, CD – copulatory duct, CO – copulatory opening, ET – epigynal tooth, FD – fertilization duct, GA – glandular appendage, GM – glandular mound, MS – median septum, Spe – spermatheca. Scale bars: 0.05 mm.</p></caption><graphic xmlns:xlink="http://www.w3.org/1999/xlink" xlink:href="zookeys-1221-279_article-137930__-g006.jpg" position="float" orientation="portrait" xlink:type="simple" id="oo_1203419.jpg"><uri content-type="original_file" xlink:type="simple">https://binary.pensoft.net/fig/1203419</uri></graphic></fig><fig id="F7" position="float" orientation="portrait"><object-id xmlns:xlink="http://www.w3.org/1999/xlink" content-type="doi" xlink:type="simple">10.3897/zookeys.1221.137930.figure7</object-id><object-id xmlns:xlink="http://www.w3.org/1999/xlink" content-type="arpha" xlink:type="simple">7A725984-5842-51E6-9ADE-070C95264617</object-id><label>Figure 7.</label><caption><p><italic><tp:taxon-name><tp:taxon-name-part taxon-name-part-type="genus" reg="Sinodromus">Sinodromus</tp:taxon-name-part><tp:taxon-name-part taxon-name-part-type="species" reg="perbrevis">perbrevis</tp:taxon-name-part></tp:taxon-name></italic> sp. nov., female holotype <bold>A</bold> habitus, dorsal view <bold>B</bold> same, ventral view <bold>C</bold> epigyne, ventral view <bold>D</bold> vulva, dorsal view. Abbreviations: CD – copulatory duct, ET – epigynal tooth, FD – fertilization duct, GA – glandular appendage, GM – glandular mound, MS – median septum, Spe – spermatheca. Scale bars: 0.5 mm (<bold>A, B</bold>); 0.1 mm (<bold>C, D</bold>).</p></caption><graphic xmlns:xlink="http://www.w3.org/1999/xlink" xlink:href="zookeys-1221-279_article-137930__-g007.jpg" position="float" orientation="portrait" xlink:type="simple" id="oo_1203420.jpg"><uri content-type="original_file" xlink:type="simple">https://binary.pensoft.net/fig/1203420</uri></graphic></fig></tp:treatment-sec></tp:taxon-treatment>
