# Supplementary material for: ﻿A new genus, Sinodromus gen. nov., with two new species and the first description of the female of Philodromusguiyang Long & Yu, 2022 (Arachnida, Araneae, Philodromidae) from China
Source: Zookeys. 2024 Dec 20;1221:279–96. doi: 10.3897/zookeys.1221.137930 (PMC11681336; doi:10.3897/zookeys.1221.137930)
Supplement: XML Treatment for Sinodromus perbrevis [file zookeys.1221.137930-treatment4.xml]

<!DOCTYPE tp:taxon-treatment
  PUBLIC "-//TaxonX//DTD Taxonomic Treatment Publishing DTD v0 20100105//EN" "tax-treatment-NSO.dtd">
<tp:taxon-treatment xmlns:tp="http://www.plazi.org/taxpub"><tp:treatment-meta><kwd-group><label>Taxon classification</label><kwd>
                  <named-content content-type="kingdom">Animalia</named-content>
                </kwd><kwd>
                  <named-content content-type="order">Araneae</named-content>
                </kwd><kwd>
                  <named-content content-type="family">Philodromidae</named-content>
                </kwd></kwd-group><mixed-citation publication-type="journal"><person-group><name><surname>Wang</surname><given-names>Zhong-jing</given-names></name><name><surname>Yao</surname><given-names>Yan-bin</given-names></name><name><surname>Tang</surname><given-names>Zi-ying</given-names></name><name><surname>Li</surname><given-names>Wen-hui</given-names></name><name><surname>Liu</surname><given-names>Ke-ke</given-names></name><name><surname>Xu</surname><given-names>Xiang</given-names></name></person-group><article-title>﻿A new genus, <italic><tp:taxon-name><tp:taxon-name-part taxon-name-part-type="genus" reg="Sinodromus">Sinodromus</tp:taxon-name-part></tp:taxon-name></italic> gen. nov., with two new species and the first description of the female of <italic><tp:taxon-name><tp:taxon-name-part taxon-name-part-type="genus" reg="Philodromus">Philodromus</tp:taxon-name-part><tp:taxon-name-part taxon-name-part-type="species" reg="guiyang">guiyang</tp:taxon-name-part></tp:taxon-name></italic> Long &amp; Yu, 2022 (<tp:taxon-name><tp:taxon-name-part taxon-name-part-type="class">Arachnida</tp:taxon-name-part></tp:taxon-name>, <tp:taxon-name><tp:taxon-name-part taxon-name-part-type="order">Araneae</tp:taxon-name-part></tp:taxon-name>, <tp:taxon-name><tp:taxon-name-part taxon-name-part-type="family">Philodromidae</tp:taxon-name-part></tp:taxon-name>) from China</article-title><source>Zookeys</source><day>20</day><month>12</month><year>2024</year><volume>1221</volume><fpage>279</fpage><lpage>296</lpage><pub-id pub-id-type="doi">10.3897/zookeys.1221.137930</pub-id></mixed-citation></tp:treatment-meta><tp:nomenclature><label>﻿</label><tp:taxon-name>
                <object-id xmlns:xlink="http://www.w3.org/1999/xlink" content-type="arpha" xlink:type="simple">79A63F9D-5C1F-59B6-9593-D8196B60CB0B</object-id>
                <tp:taxon-name-part taxon-name-part-type="genus" reg="Sinodromus">Sinodromus</tp:taxon-name-part>
                <tp:taxon-name-part taxon-name-part-type="species" reg="perbrevis">perbrevis</tp:taxon-name-part>
                <object-id xmlns:xlink="http://www.w3.org/1999/xlink" content-type="zoobank" xlink:type="simple">https://zoobank.org/87AD4F3D-EBE1-4D80-A70D-E9540A33B613</object-id>
              </tp:taxon-name><tp:taxon-authority>Yao &amp; Liu</tp:taxon-authority><tp:taxon-status xmlns:xlink="http://www.w3.org/1999/xlink" xlink:type="simple">sp. nov.</tp:taxon-status><xref ref-type="fig" rid="F7">Figs 7</xref><xref ref-type="fig" rid="F8">, 8C Common name: 短华逍遥蛛</xref></tp:nomenclature><tp:treatment-sec sec-type="type material" id="SECID0EAOAG"><title>Type material.</title><p><bold>China</bold>: Jiangxi Province: <bold><italic>Holotype</italic></bold> • ♀, Ji’an City, Jinggangshan County Level City, Ciping Town, Huangyangjie Scenic Spot, <named-content xmlns:xlink="http://www.w3.org/1999/xlink" content-type="dwc:verbatimCoordinates" xlink:type="simple"><named-content content-type="geo-json" specific-use="{&#34;type&#34;:&#34;Point&#34;,&#34;coordinates&#34;:[114.106000,26.622667]}" id="NCID0EOOAG" xlink:type="simple">26°37'21.6"N, 114°6'21.6"E</named-content></named-content>, 958 m a.s.l., 5 April 2014, Z. Chen, K. Liu, Z. Meng, Y. Tang, X. Huang leg. (20140405, Phi-06, <abbrev xmlns:xlink="http://www.w3.org/1999/xlink" content-type="institution" xlink:title="Animal Specimen Museum, College of Life Science, Jinggangshan University, Ji’an, China" id="ABBRID0ETOAG" xlink:type="simple">ASM-JGSU</abbrev>). <bold>Paratypes</bold> • 1♀, Ji’an City, Jinggangshan County Level City, JingZhu Mountain, <named-content xmlns:xlink="http://www.w3.org/1999/xlink" content-type="dwc:verbatimCoordinates" xlink:type="simple"><named-content content-type="geo-json" specific-use="{&#34;type&#34;:&#34;Point&#34;,&#34;coordinates&#34;:[114.079000,26.496000]}" id="NCID0E4OAG" xlink:type="simple">26°29'45.6"N, 114°4'44.4"E</named-content></named-content>, 1146 m a.s.l., 20 December 2015, K. Liu, Z. Chen, Z. Meng, Q. Chen, S. Wu, P. Gong leg. (20151220, Phi-06, <abbrev xmlns:xlink="http://www.w3.org/1999/xlink" content-type="institution" xlink:title="Animal Specimen Museum, College of Life Science, Jinggangshan University, Ji’an, China" id="ABBRID0ECPAG" xlink:type="simple">ASM-JGSU</abbrev>). Hunan Province • 1♀, Hengshan Mountain, <named-content xmlns:xlink="http://www.w3.org/1999/xlink" content-type="dwc:verbatimCoordinates" xlink:type="simple"><named-content content-type="geo-json" specific-use="{&#34;type&#34;:&#34;Point&#34;,&#34;coordinates&#34;:[112.705067,27.275067]}" id="NCID0EKPAG" xlink:type="simple">27°16.504'N, 112°42.304'E</named-content></named-content>, 815 m a.s.l., 1–7 May 2007, G. Tang, P. Hu, Q. Wang leg. (Phi-06, <named-content xmlns:xlink="http://www.w3.org/1999/xlink" content-type="dwc:institutional_code" xlink:title="Hunan Normal University, Changsha, China" xlink:href="http://grbio.org/institution/hunan-normal-university-0" xlink:type="simple">HNU</named-content>) • 1♀, 1 May 2008, Q. Wang leg., other data same as previous (Phi-06, <named-content xmlns:xlink="http://www.w3.org/1999/xlink" content-type="dwc:institutional_code" xlink:title="Hunan Normal University, Changsha, China" xlink:href="http://grbio.org/institution/hunan-normal-university-0" xlink:type="simple">HNU</named-content>).</p></tp:treatment-sec><tp:treatment-sec sec-type="diagnosis" id="SECID0EZPAG"><title>Diagnosis.</title><p>The female of this species can be easily distinguished from <italic><tp:taxon-name><tp:taxon-name-part taxon-name-part-type="genus" reg="Sinodromus">S.</tp:taxon-name-part><tp:taxon-name-part taxon-name-part-type="species" reg="fujianensis">fujianensis</tp:taxon-name-part></tp:taxon-name></italic> sp. nov. by the oval epigynal teeth (vs triangular) and the short copulatory ducts (vs relatively long) (cf. Figs <xref ref-type="fig" rid="F7">7C, D</xref>, <xref ref-type="fig" rid="F8">8C</xref>, <xref ref-type="fig" rid="F6">6A, B</xref>, <xref ref-type="fig" rid="F8">8B</xref>).</p></tp:treatment-sec><tp:treatment-sec sec-type="description" id="SECID0E1QAG"><title>Description.</title><p>Habitus as in Fig. <xref ref-type="fig" rid="F7">7A, B</xref>. Total length 3.52. Carapace 1.34 long, 1.21 wide. Eye sizes and interdistances (Fig. <xref ref-type="fig" rid="F7">7A</xref>): <abbrev xmlns:xlink="http://www.w3.org/1999/xlink" xlink:title="anterior median eye" id="ABBRID0EIRAG" xlink:type="simple">AME</abbrev> 0.04, <abbrev xmlns:xlink="http://www.w3.org/1999/xlink" xlink:title="anterior lateral eye" id="ABBRID0EMRAG" xlink:type="simple">ALE</abbrev> 0.08, <abbrev xmlns:xlink="http://www.w3.org/1999/xlink" xlink:title="posterior median eye" id="ABBRID0EQRAG" xlink:type="simple">PME</abbrev> 0.03, <abbrev xmlns:xlink="http://www.w3.org/1999/xlink" xlink:title="posterior lateral eye" id="ABBRID0EURAG" xlink:type="simple">PLE</abbrev> 0.06, <abbrev xmlns:xlink="http://www.w3.org/1999/xlink" xlink:title="anterior median eye" id="ABBRID0EYRAG" xlink:type="simple">AME</abbrev>–<abbrev xmlns:xlink="http://www.w3.org/1999/xlink" xlink:title="anterior median eye" id="ABBRID0E3RAG" xlink:type="simple">AME</abbrev> 0.18, <abbrev xmlns:xlink="http://www.w3.org/1999/xlink" xlink:title="anterior median eye" id="ABBRID0EASAG" xlink:type="simple">AME</abbrev>–<abbrev xmlns:xlink="http://www.w3.org/1999/xlink" xlink:title="anterior lateral eye" id="ABBRID0EESAG" xlink:type="simple">ALE</abbrev> 0.12, <abbrev xmlns:xlink="http://www.w3.org/1999/xlink" xlink:title="posterior median eye" id="ABBRID0EISAG" xlink:type="simple">PME</abbrev>–<abbrev xmlns:xlink="http://www.w3.org/1999/xlink" xlink:title="posterior median eye" id="ABBRID0EMSAG" xlink:type="simple">PME</abbrev> 0.28, <abbrev xmlns:xlink="http://www.w3.org/1999/xlink" xlink:title="posterior median eye" id="ABBRID0EQSAG" xlink:type="simple">PME</abbrev>–<abbrev xmlns:xlink="http://www.w3.org/1999/xlink" xlink:title="posterior lateral eye" id="ABBRID0EUSAG" xlink:type="simple">PLE</abbrev> 0.2, <abbrev xmlns:xlink="http://www.w3.org/1999/xlink" xlink:title="anterior median eye" id="ABBRID0EYSAG" xlink:type="simple">AME</abbrev>–<abbrev xmlns:xlink="http://www.w3.org/1999/xlink" xlink:title="posterior median eye" id="ABBRID0E3SAG" xlink:type="simple">PME</abbrev> 0.12, <abbrev xmlns:xlink="http://www.w3.org/1999/xlink" xlink:title="anterior median eye" id="ABBRID0EATAG" xlink:type="simple">AME</abbrev>–<abbrev xmlns:xlink="http://www.w3.org/1999/xlink" xlink:title="posterior lateral eye" id="ABBRID0EETAG" xlink:type="simple">PLE</abbrev> 0.32, <abbrev xmlns:xlink="http://www.w3.org/1999/xlink" xlink:title="anterior lateral eye" id="ABBRID0EITAG" xlink:type="simple">ALE</abbrev>–<abbrev xmlns:xlink="http://www.w3.org/1999/xlink" xlink:title="anterior lateral eye" id="ABBRID0EMTAG" xlink:type="simple">ALE</abbrev> 0.44, <abbrev xmlns:xlink="http://www.w3.org/1999/xlink" xlink:title="posterior lateral eye" id="ABBRID0EQTAG" xlink:type="simple">PLE</abbrev>–<abbrev xmlns:xlink="http://www.w3.org/1999/xlink" xlink:title="posterior lateral eye" id="ABBRID0EUTAG" xlink:type="simple">PLE</abbrev> 0.67, <abbrev xmlns:xlink="http://www.w3.org/1999/xlink" xlink:title="anterior lateral eye" id="ABBRID0EYTAG" xlink:type="simple">ALE</abbrev>–<abbrev xmlns:xlink="http://www.w3.org/1999/xlink" xlink:title="posterior lateral eye" id="ABBRID0E3TAG" xlink:type="simple">PLE</abbrev> 0.15. <abbrev xmlns:xlink="http://www.w3.org/1999/xlink" xlink:title="median ocular area" id="ABBRID0EAUAG" xlink:type="simple">MOA</abbrev> 0.21 long, front width 0.25, back width 0.34. Chelicerae with three promarginal teeth and no retromarginal teeth. Leg (Fig. <xref ref-type="fig" rid="F7">7A, B</xref>) measurements: I and II missing; III 1.26 (0.42, 0.16, 0.28, 0.25, 0.15); IV 5.3 (1.82, 0.63, 1.18, 1.06, 0.61); spination: III Ti: r2; Mt: d1, r1, v8; IV Ti: v2; Mt: r2, v6. Abdomen (Fig. <xref ref-type="fig" rid="F7">7A, B</xref>) 2.18 long, 0.79 wide.</p><p><bold><italic>Coloration</italic></bold> (Fig. <xref ref-type="fig" rid="F7">7A, B</xref>). Carapace yellow, with three pairs of stripes, each one including many black spots, laterally with dark brown stripes. Chelicerae yellowish, with sparse black spots. Endites and labium yellow, with sparse black spots. Sternum yellowish to yellow, laterally with many black dots. Legs with many small black dots. Abdomen yellowish to brown, dorsally with small dense black dots; venter with a broad brown stripe medially.</p><p><bold><italic>Epigyne</italic></bold> (Figs <xref ref-type="fig" rid="F7">7C, D</xref>, <xref ref-type="fig" rid="F8">8C</xref>) nearly as long as wide. Epigynal teeth lamellar, ear-shaped, located antero-laterally. Atrium moderately large, anteromedially located. Median septum narrow, anteriorly subtriangular. Copulatory openings directed laterally, located on the sides of the antero-lateral part of median septum, not covered by epigynal teeth. Glandular appendages small, mastoid like, located at the origin of the copulatory ducts, directed anterolaterally. Copulatory ducts very short, strongly bent dorsally. Spermathecae widely separated, globular, with a short stalk. Glandular mounds slightly protruding, cap-like, located on antero-lateral part of spermathecae, directed laterally. Fertilization ducts nearly as long as 1/2 of spermathecal width, directed antero-laterally.</p><p><bold>Male.</bold> Unknown.</p></tp:treatment-sec><tp:treatment-sec sec-type="distribution" id="SECID0EKVAG"><title>Distribution.</title><p>Known from the type locality in Jiangxi, and from Hunan Province, China (Fig. <xref ref-type="fig" rid="F10">10</xref>).</p></tp:treatment-sec><tp:treatment-sec sec-type="etymology" id="SECID0EUVAG"><title>Etymology.</title><p>The specific name comes from the Latin word <italic><tp:taxon-name><tp:taxon-name-part taxon-name-part-type="genus" reg="Sinodromus"/><tp:taxon-name-part taxon-name-part-type="species" reg="perbrevis">perbrevis</tp:taxon-name-part></tp:taxon-name></italic>, referring to the very short copulatory ducts; adjective.</p></tp:treatment-sec><tp:treatment-sec><!--Section generated to contain objects referenced in tp:taxon-treatment.--><fig id="F7" position="float" orientation="portrait"><object-id xmlns:xlink="http://www.w3.org/1999/xlink" content-type="doi" xlink:type="simple">10.3897/zookeys.1221.137930.figure7</object-id><object-id xmlns:xlink="http://www.w3.org/1999/xlink" content-type="arpha" xlink:type="simple">7A725984-5842-51E6-9ADE-070C95264617</object-id><label>Figure 7.</label><caption><p><italic><tp:taxon-name><tp:taxon-name-part taxon-name-part-type="genus" reg="Sinodromus">Sinodromus</tp:taxon-name-part><tp:taxon-name-part taxon-name-part-type="species" reg="perbrevis">perbrevis</tp:taxon-name-part></tp:taxon-name></italic> sp. nov., female holotype <bold>A</bold> habitus, dorsal view <bold>B</bold> same, ventral view <bold>C</bold> epigyne, ventral view <bold>D</bold> vulva, dorsal view. Abbreviations: CD – copulatory duct, ET – epigynal tooth, FD – fertilization duct, GA – glandular appendage, GM – glandular mound, MS – median septum, Spe – spermatheca. Scale bars: 0.5 mm (<bold>A, B</bold>); 0.1 mm (<bold>C, D</bold>).</p></caption><graphic xmlns:xlink="http://www.w3.org/1999/xlink" xlink:href="zookeys-1221-279_article-137930__-g007.jpg" position="float" orientation="portrait" xlink:type="simple" id="oo_1203420.jpg"><uri content-type="original_file" xlink:type="simple">https://binary.pensoft.net/fig/1203420</uri></graphic></fig><fig id="F8" position="float" orientation="portrait"><object-id xmlns:xlink="http://www.w3.org/1999/xlink" content-type="doi" xlink:type="simple">10.3897/zookeys.1221.137930.figure8</object-id><object-id xmlns:xlink="http://www.w3.org/1999/xlink" content-type="arpha" xlink:type="simple">6B17F87E-AA0B-561E-9046-6AAAF21E4D90</object-id><label>Figure 8.</label><caption><p>SEM pictures of epigynes, ventral view <bold>A</bold><italic><tp:taxon-name><tp:taxon-name-part taxon-name-part-type="genus" reg="Philodromus">Philodromus</tp:taxon-name-part><tp:taxon-name-part taxon-name-part-type="species" reg="guiyang">guiyang</tp:taxon-name-part></tp:taxon-name></italic> Long &amp; Yu, 2022 <bold>B</bold><italic><tp:taxon-name><tp:taxon-name-part taxon-name-part-type="genus" reg="Sinodromus">Sinodromus</tp:taxon-name-part><tp:taxon-name-part taxon-name-part-type="species" reg="fujianensis">fujianensis</tp:taxon-name-part></tp:taxon-name></italic> sp. nov. <bold>C</bold><italic><tp:taxon-name><tp:taxon-name-part taxon-name-part-type="genus" reg="Sinodromus">S.</tp:taxon-name-part><tp:taxon-name-part taxon-name-part-type="species" reg="perbrevis">perbrevis</tp:taxon-name-part></tp:taxon-name></italic> sp. nov.. Abbreviations: <abbrev xmlns:xlink="http://www.w3.org/1999/xlink" xlink:title="atrium" id="ABBRID0ER6AE" xlink:type="simple">At</abbrev> – atrium, CO – copulatory opening, ET – epigynal tooth, MS – median septum.</p></caption><graphic xmlns:xlink="http://www.w3.org/1999/xlink" xlink:href="zookeys-1221-279_article-137930__-g008.jpg" position="float" orientation="portrait" xlink:type="simple" id="oo_1203421.jpg"><uri content-type="original_file" xlink:type="simple">https://binary.pensoft.net/fig/1203421</uri></graphic></fig><fig id="F6" position="float" orientation="portrait"><object-id xmlns:xlink="http://www.w3.org/1999/xlink" content-type="doi" xlink:type="simple">10.3897/zookeys.1221.137930.figure6</object-id><object-id xmlns:xlink="http://www.w3.org/1999/xlink" content-type="arpha" xlink:type="simple">B6405AE6-512D-56BC-BE76-ADC0AD9CE2E6</object-id><label>Figure 6.</label><caption><p><italic><tp:taxon-name><tp:taxon-name-part taxon-name-part-type="genus" reg="Sinodromus">Sinodromus</tp:taxon-name-part><tp:taxon-name-part taxon-name-part-type="species" reg="fujianensis">fujianensis</tp:taxon-name-part></tp:taxon-name></italic> sp. nov., female epigyne of paratype <bold>A</bold> epigyne, ventral view <bold>B</bold> vulva, dorsal view. Abbreviations: <abbrev xmlns:xlink="http://www.w3.org/1999/xlink" xlink:title="atrium" id="ABBRID0E1UAE" xlink:type="simple">At</abbrev> – atrium, CD – copulatory duct, CO – copulatory opening, ET – epigynal tooth, FD – fertilization duct, GA – glandular appendage, GM – glandular mound, MS – median septum, Spe – spermatheca. Scale bars: 0.05 mm.</p></caption><graphic xmlns:xlink="http://www.w3.org/1999/xlink" xlink:href="zookeys-1221-279_article-137930__-g006.jpg" position="float" orientation="portrait" xlink:type="simple" id="oo_1203419.jpg"><uri content-type="original_file" xlink:type="simple">https://binary.pensoft.net/fig/1203419</uri></graphic></fig><fig id="F10" position="float" orientation="portrait"><object-id xmlns:xlink="http://www.w3.org/1999/xlink" content-type="doi" xlink:type="simple">10.3897/zookeys.1221.137930.figure10</object-id><object-id xmlns:xlink="http://www.w3.org/1999/xlink" content-type="arpha" xlink:type="simple">E9F22240-9EA7-5104-AA94-245FA20F7F65</object-id><label>Figure 10.</label><caption><p>Distributional records of <italic><tp:taxon-name><tp:taxon-name-part taxon-name-part-type="genus" reg="Philodromus">Philodromus</tp:taxon-name-part><tp:taxon-name-part taxon-name-part-type="species" reg="guiyang">guiyang</tp:taxon-name-part></tp:taxon-name></italic> Long &amp; Yu, 2022 (black circles), <italic><tp:taxon-name><tp:taxon-name-part taxon-name-part-type="genus" reg="Sinodromus">Sinodromus</tp:taxon-name-part><tp:taxon-name-part taxon-name-part-type="species" reg="fujianensis">fujianensis</tp:taxon-name-part></tp:taxon-name></italic> sp. nov. (green triangles) and <italic><tp:taxon-name><tp:taxon-name-part taxon-name-part-type="genus" reg="Sinodromus">S.</tp:taxon-name-part><tp:taxon-name-part taxon-name-part-type="species" reg="perbrevis">perbrevis</tp:taxon-name-part></tp:taxon-name></italic> sp. nov. (red stars) from China.</p></caption><graphic xmlns:xlink="http://www.w3.org/1999/xlink" xlink:href="zookeys-1221-279_article-137930__-g010.jpg" position="float" orientation="portrait" xlink:type="simple" id="oo_1203423.jpg"><uri content-type="original_file" xlink:type="simple">https://binary.pensoft.net/fig/1203423</uri></graphic></fig></tp:treatment-sec></tp:taxon-treatment>
